# Supplementary material for: Epigenetic gene expression links heart failure to memory impairment
Source: EMBO Mol Med. 2021 Jan 20;13(3):e11900. doi: 10.15252/emmm.201911900 (PMC7933944; doi:10.15252/emmm.201911900)
Supplement: Supplementary file 3 — Dataset EV1 [file EMMM-13-e11900-s003.xlsx]

## Sheet: Legend
DatasetEV1:	Differentially expressed genes in CamkdeltaC transgenic mice compared to littermate controls at 3 months of age.

## Sheet: Dataset EV1
Dataset EV1
Differentially expressed genes in CamkdeltaC transgenic mice compared to littermate controls at 3 months of age.
Gene	log2FoldChange	padj	symbol
ENSMUSG00000026834	-0.938129	5.4e-08	Acvr1c
ENSMUSG00000035566	-0.527204	5.4e-08	Pcdh17
ENSMUSG00000036095	-0.565916	2.2e-07	Dgkb
ENSMUSG00000045573	0.447439	4.6e-07	Penk
ENSMUSG00000031438	-0.667551	4.69e-07	Rnf128
ENSMUSG00000102976	-0.812639	7.96e-07	Zc3h11a
ENSMUSG00000044308	-0.40507	1.02e-06	Ubr3
ENSMUSG00000104033	-1.21565	1.02e-06	NA
ENSMUSG00000052726	-0.905169	1.56e-06	Kcnt2
ENSMUSG00000104459	-1.29195	1.56e-06	NA
ENSMUSG00000063663	-0.789393	1.56e-06	Brwd3
ENSMUSG00000108993	-1.38361	1.56e-06	NA
ENSMUSG00000021733	-0.727378	1.56e-06	Slc4a7
ENSMUSG00000032409	-0.447683	1.56e-06	Atr
ENSMUSG00000022788	-0.701979	1.56e-06	Fgd4
ENSMUSG00000109536	-0.869162	1.65e-06	NA
ENSMUSG00000100826	-0.74968	1.65e-06	Ipw
ENSMUSG00000032740	-0.535594	1.65e-06	Ccdc88a
ENSMUSG00000067336	-0.654665	1.86e-06	Bmpr2
ENSMUSG00000057182	-0.526069	1.86e-06	Scn3a
ENSMUSG00000038344	-0.578932	1.86e-06	Txlng
ENSMUSG00000033981	-0.500292	1.86e-06	Gria2
ENSMUSG00000063760	-0.574109	1.86e-06	Rnf217
ENSMUSG00000032878	-0.389839	1.86e-06	Ccdc85a
ENSMUSG00000010608	-0.469592	1.86e-06	Rbm25
ENSMUSG00000055436	-0.386382	2.06e-06	Srsf11
ENSMUSG00000046449	-0.624323	2.78e-06	Nexmif
ENSMUSG00000105572	-1.145	2.78e-06	NA
ENSMUSG00000072501	-0.482656	2.78e-06	Phf20l1
ENSMUSG00000023845	-0.715965	2.78e-06	Lnpep
ENSMUSG00000015222	-0.394835	2.98e-06	Map2
ENSMUSG00000035236	-0.883439	3.02e-06	Scai
ENSMUSG00000104362	-0.71948	3.02e-06	NA
ENSMUSG00000028034	-0.570996	3.02e-06	Fubp1
ENSMUSG00000040118	-0.573848	3.02e-06	Cacna2d1
ENSMUSG00000071337	-0.63781	3.02e-06	Tia1
ENSMUSG00000109332	-1.60538	3.02e-06	NA
ENSMUSG00000048279	-0.575405	3.02e-06	Sacs
ENSMUSG00000098557	-0.801029	3.02e-06	Kctd12
ENSMUSG00000022311	-0.402137	3.02e-06	Csmd3
ENSMUSG00000050321	-0.468573	3.05e-06	Neto1
ENSMUSG00000026349	-0.407077	3.19e-06	Ccnt2
ENSMUSG00000041380	-0.43435	3.19e-06	Htr2c
ENSMUSG00000028248	-0.354873	3.68e-06	Pnisr
ENSMUSG00000041268	-0.301854	3.68e-06	Dmxl2
ENSMUSG00000037475	-0.661352	3.96e-06	Thoc2
ENSMUSG00000049583	-0.547757	4.19e-06	Grm5
ENSMUSG00000102729	-1.03573	4.33e-06	NA
ENSMUSG00000031229	-0.53267	4.63e-06	Atrx
ENSMUSG00000033342	-0.380059	4.9e-06	Plppr5
ENSMUSG00000026017	-0.48964	4.91e-06	Carf
ENSMUSG00000029823	-0.662881	4.91e-06	Luc7l2
ENSMUSG00000026107	-0.735717	5.9e-06	Nabp1
ENSMUSG00000027677	-0.59831	5.9e-06	Ttc14
ENSMUSG00000019505	0.33169	5.9e-06	Ubb
ENSMUSG00000051166	-0.34941	5.9e-06	Eml5
ENSMUSG00000042599	-0.55734	6.34e-06	Kdm7a
ENSMUSG00000102780	-1.4012	6.37e-06	NA
ENSMUSG00000084911	-1.14737	6.75e-06	NA
ENSMUSG00000005871	-0.337847	7.02e-06	Apc
ENSMUSG00000055567	-0.475358	7.28e-06	Unc80
ENSMUSG00000037416	-0.62372	7.79e-06	Dmxl1
ENSMUSG00000062627	-0.422472	7.92e-06	Mysm1
ENSMUSG00000024608	0.37588	7.92e-06	Rps14
ENSMUSG00000021730	-0.577684	8.17e-06	Hcn1
ENSMUSG00000043498	-0.892052	8.34e-06	NA
ENSMUSG00000002107	-0.408814	8.66e-06	Celf2
ENSMUSG00000071753	-0.666251	8.66e-06	C230004F18Rik
ENSMUSG00000108880	-1.78393	8.97e-06	NA
ENSMUSG00000030760	-0.436086	8.97e-06	Acer3
ENSMUSG00000026361	-0.743249	9.64e-06	Cdc73
ENSMUSG00000018068	-0.404626	9.64e-06	Ints2
ENSMUSG00000018585	0.439099	1.01e-05	Atox1
ENSMUSG00000043991	-0.61636	1.01e-05	Pura
ENSMUSG00000036499	-0.415069	1.14e-05	Eea1
ENSMUSG00000025656	-0.22203	1.26e-05	Arhgef9
ENSMUSG00000036053	-0.414403	1.42e-05	Fmnl2
ENSMUSG00000029629	-0.533651	1.42e-05	Phf14
ENSMUSG00000033020	0.385562	1.42e-05	Polr2f
ENSMUSG00000022914	-0.319744	1.42e-05	Brwd1
ENSMUSG00000039195	0.395383	1.43e-05	1110008P14Rik
ENSMUSG00000038174	-0.771135	1.49e-05	Fam126b
ENSMUSG00000074024	-0.987313	1.5e-05	4632427E13Rik
ENSMUSG00000021109	-0.436525	1.56e-05	Hif1a
ENSMUSG00000044067	-0.703812	1.62e-05	Gpr22
ENSMUSG00000026904	-0.408402	1.66e-05	Slc4a10
ENSMUSG00000000560	-0.522851	1.71e-05	Gabra2
ENSMUSG00000045441	-0.901694	1.72e-05	Gprin3
ENSMUSG00000041685	-0.690154	1.72e-05	Fcho2
ENSMUSG00000035992	-0.567887	1.83e-05	Fnip1
ENSMUSG00000000600	-0.492582	1.87e-05	Krit1
ENSMUSG00000022119	-0.487029	1.87e-05	Rbm26
ENSMUSG00000024298	-0.57794	1.9e-05	Zfp871
ENSMUSG00000071655	0.275793	2.02e-05	Ubxn1
ENSMUSG00000030729	-0.537787	2.07e-05	Pgm2l1
ENSMUSG00000059146	-0.418601	2.08e-05	Ntrk3
ENSMUSG00000078348	0.347761	2.1e-05	Sf3b5
ENSMUSG00000036790	-0.529111	2.14e-05	Slitrk2
ENSMUSG00000030077	-0.524059	2.23e-05	Chl1
ENSMUSG00000035967	-0.364914	2.3e-05	Ints6l
ENSMUSG00000052727	-0.264888	2.3e-05	Map1b
ENSMUSG00000037234	-0.524561	2.34e-05	Hook3
ENSMUSG00000037395	-0.444044	2.35e-05	Rcor3
ENSMUSG00000028226	-0.47371	2.35e-05	Mmp16
ENSMUSG00000103375	-0.996813	2.35e-05	NA
ENSMUSG00000045210	-0.645697	2.45e-05	Vcpip1
ENSMUSG00000029212	-0.471211	2.45e-05	Gabrb1
ENSMUSG00000003452	-0.766208	2.46e-05	Bicd1
ENSMUSG00000079065	-0.689211	2.56e-05	BC005561
ENSMUSG00000031284	-0.561249	2.6e-05	Pak3
ENSMUSG00000031626	-0.364691	2.6e-05	Sorbs2
ENSMUSG00000017291	-0.570986	2.6e-05	Taok1
ENSMUSG00000009207	-0.755387	2.6e-05	Lnpk
ENSMUSG00000109394	-0.454122	2.78e-05	NA
ENSMUSG00000021413	-0.329935	2.78e-05	Prpf4b
ENSMUSG00000021596	-0.730794	2.78e-05	Mctp1
ENSMUSG00000055531	-0.748955	3.05e-05	Cpsf6
ENSMUSG00000035847	-0.4957	3.19e-05	Ids
ENSMUSG00000032253	-0.67528	3.28e-05	Phip
ENSMUSG00000028572	-0.48932	3.4e-05	Hook1
ENSMUSG00000106099	-1.11611	3.45e-05	NA
ENSMUSG00000030759	-0.789846	3.45e-05	Far1
ENSMUSG00000037316	-0.454567	3.45e-05	Bag4
ENSMUSG00000026484	-0.461327	3.58e-05	Rnf2
ENSMUSG00000046994	-0.588849	3.65e-05	Mars2
ENSMUSG00000037533	-0.380134	3.65e-05	Rapgef6
ENSMUSG00000039704	-0.654987	3.65e-05	Lmbrd2
ENSMUSG00000103697	-0.809567	3.74e-05	NA
ENSMUSG00000022641	-0.354591	3.76e-05	Bbx
ENSMUSG00000038658	-0.307684	3.77e-05	Ric1
ENSMUSG00000026103	-0.38692	3.83e-05	Gls
ENSMUSG00000029202	-0.304231	3.87e-05	Pds5a
ENSMUSG00000027630	-0.400888	4.14e-05	Tbl1xr1
ENSMUSG00000028134	-0.531613	4.14e-05	Ptbp2
ENSMUSG00000015882	-0.617433	4.14e-05	Lcorl
ENSMUSG00000020189	-0.672799	4.14e-05	Osbpl8
ENSMUSG00000034297	-0.548646	4.14e-05	Med13
ENSMUSG00000074968	-0.464071	4.16e-05	Ano3
ENSMUSG00000051323	-0.500145	4.16e-05	Pcdh19
ENSMUSG00000041180	-0.553976	4.16e-05	Hectd2
ENSMUSG00000040693	-0.664254	4.19e-05	Slco4c1
ENSMUSG00000029208	-0.380204	4.19e-05	Guf1
ENSMUSG00000032407	-0.440824	4.19e-05	U2surp
ENSMUSG00000039652	-0.326993	4.19e-05	Cpeb3
ENSMUSG00000024261	-0.551551	4.25e-05	Syt4
ENSMUSG00000032925	-0.844416	4.52e-05	Itgbl1
ENSMUSG00000027782	-0.507163	4.66e-05	Kpna4
ENSMUSG00000022811	-0.415809	4.77e-05	Zfp148
ENSMUSG00000019790	-0.265806	4.8e-05	Stxbp5
ENSMUSG00000098973	2.1534	5.02e-05	Mir6236
ENSMUSG00000094114	-0.663535	5.02e-05	NA
ENSMUSG00000026730	-0.792749	5.09e-05	Pter
ENSMUSG00000058897	-0.371172	5.21e-05	Col25a1
ENSMUSG00000040455	-0.557747	5.24e-05	Usp45
ENSMUSG00000031278	-0.592673	5.24e-05	Acsl4
ENSMUSG00000050310	-0.38305	5.24e-05	Rictor
ENSMUSG00000054679	-0.393684	5.48e-05	Srsf12
ENSMUSG00000020153	0.365846	5.51e-05	Ndufs7
ENSMUSG00000041881	0.326092	5.51e-05	Ndufa7
ENSMUSG00000031290	-0.776503	5.6e-05	Lrch2
ENSMUSG00000031201	-0.458201	5.75e-05	Brcc3
ENSMUSG00000034724	-0.579087	5.75e-05	Cnot6l
ENSMUSG00000022533	-0.534605	5.75e-05	Atp13a3
ENSMUSG00000104154	-1.17284	5.87e-05	NA
ENSMUSG00000023046	0.530423	5.88e-05	Igfbp6
ENSMUSG00000027676	-0.540741	6.04e-05	Ccdc39
ENSMUSG00000019139	0.294837	6.04e-05	Isyna1
ENSMUSG00000027131	0.253269	6.05e-05	Emc4
ENSMUSG00000003847	-0.416926	6.16e-05	Nfat5
ENSMUSG00000063887	-0.361251	6.41e-05	Nlgn1
ENSMUSG00000000838	-0.770282	6.54e-05	Fmr1
ENSMUSG00000101609	-0.587805	6.54e-05	Kcnq1ot1
ENSMUSG00000034912	-0.368607	6.54e-05	Mdga2
ENSMUSG00000007039	0.452173	6.54e-05	Ddah2
ENSMUSG00000035623	-0.327382	6.55e-05	Rsf1
ENSMUSG00000035126	-0.412117	6.55e-05	Wdr78
ENSMUSG00000028820	-0.372594	6.55e-05	Sfpq
ENSMUSG00000063406	-0.896292	6.55e-05	Tmed5
ENSMUSG00000055022	-0.296189	6.55e-05	Cntn1
ENSMUSG00000022016	-0.345583	6.62e-05	Akap11
ENSMUSG00000040651	-0.74017	7.06e-05	Fam208a
ENSMUSG00000025551	-0.529185	7.06e-05	Fgf14
ENSMUSG00000028524	-0.281492	7.13e-05	Sgip1
ENSMUSG00000102753	-1.12506	7.35e-05	NA
ENSMUSG00000040022	-0.416725	7.49e-05	Rab11fip2
ENSMUSG00000059534	0.330288	7.94e-05	Uqcr10
ENSMUSG00000003948	-0.45514	7.99e-05	Mmd
ENSMUSG00000027881	-0.350473	8.05e-05	Prpf38b
ENSMUSG00000028842	-0.416429	8.16e-05	Ago3
ENSMUSG00000003380	0.361939	8.16e-05	Rabac1
ENSMUSG00000074715	-0.463369	8.16e-05	Ccl28
ENSMUSG00000024384	-0.406691	8.16e-05	Iws1
ENSMUSG00000033770	0.945252	8.16e-05	Clcnka
ENSMUSG00000026771	-0.676098	8.21e-05	Spopl
ENSMUSG00000090112	-0.35749	8.34e-05	Shprh
ENSMUSG00000031644	-0.409357	8.34e-05	Nek1
ENSMUSG00000031137	-0.284448	8.53e-05	Fgf13
ENSMUSG00000046699	-0.842499	8.53e-05	Slitrk4
ENSMUSG00000019841	-0.381144	8.53e-05	Rev3l
ENSMUSG00000017421	-0.37922	8.55e-05	Zfp207
ENSMUSG00000047213	-0.616415	8.6e-05	Ythdf3
ENSMUSG00000037876	-0.262182	8.6e-05	Jmjd1c
ENSMUSG00000018481	-0.310906	8.6e-05	Appbp2
ENSMUSG00000068798	-0.559514	8.66e-05	Rap1a
ENSMUSG00000026384	-0.816805	8.68e-05	Ptpn4
ENSMUSG00000043019	-0.3344	9.27e-05	Edem3
ENSMUSG00000021745	-0.478767	9.27e-05	Ptprg
ENSMUSG00000015342	-0.432899	9.34e-05	Xk
ENSMUSG00000039001	0.397513	9.38e-05	Rps21
ENSMUSG00000002413	-0.331295	9.38e-05	Braf
ENSMUSG00000034701	-0.591391	9.53e-05	Neurod1
ENSMUSG00000041697	0.354793	0.000109027	Cox6a1
ENSMUSG00000022450	0.259603	0.000109027	Ndufa6
ENSMUSG00000025899	-0.432503	0.000109212	Alkbh8
ENSMUSG00000003970	0.321017	0.000111352	Rpl8
ENSMUSG00000020948	-0.550426	0.000112371	Klhl28
ENSMUSG00000049630	-0.564226	0.00011241	C1ql3
ENSMUSG00000063297	-0.526197	0.00011241	Luzp2
ENSMUSG00000107182	-0.423407	0.000113485	NA
ENSMUSG00000002379	0.37506	0.000115155	Ndufa11
ENSMUSG00000041762	-0.325136	0.000115907	Gpr155
ENSMUSG00000022139	-0.473467	0.000115907	Mbnl2
ENSMUSG00000039967	-0.402822	0.000120982	Zfp292
ENSMUSG00000075470	-0.472343	0.000120982	Alg10b
ENSMUSG00000035597	-0.605931	0.000121461	Prpf39
ENSMUSG00000032727	-0.552817	0.00012317	Mier3
ENSMUSG00000054277	0.288259	0.00012317	Arfgap3
ENSMUSG00000097536	-0.749234	0.00012317	NA
ENSMUSG00000028180	-0.521589	0.00012611	Zranb2
ENSMUSG00000023089	0.252087	0.000129891	Ndufa5
ENSMUSG00000026782	-0.365169	0.000132673	Abi2
ENSMUSG00000073664	-0.782697	0.000134537	Nbeal1
ENSMUSG00000102555	-0.701495	0.000135493	NA
ENSMUSG00000060935	-0.553313	0.000135493	Tmem263
ENSMUSG00000040648	-0.433698	0.000139356	Ppip5k2
ENSMUSG00000060126	0.39085	0.000139356	Tpt1
ENSMUSG00000022141	-0.395838	0.00014623	Nipbl
ENSMUSG00000022195	-0.253631	0.00014623	6030458C11Rik
ENSMUSG00000046404	-0.559856	0.000148861	Yod1
ENSMUSG00000024943	-0.423008	0.000149437	Smc5
ENSMUSG00000018199	-0.767922	0.000151418	Trove2
ENSMUSG00000039270	-0.368116	0.000151418	Megf9
ENSMUSG00000072772	0.386461	0.000151418	Grcc10
ENSMUSG00000004771	-0.515176	0.000151418	Rab11a
ENSMUSG00000104344	-0.50694	0.000151418	NA
ENSMUSG00000027365	-0.420388	0.000152228	Trpm7
ENSMUSG00000033849	-0.747746	0.000154083	B3galt2
ENSMUSG00000062949	-0.915974	0.000155133	Atp11c
ENSMUSG00000053702	-0.497909	0.000156613	Nebl
ENSMUSG00000028256	-0.422644	0.000156963	Odf2l
ENSMUSG00000039405	-0.736653	0.000156963	Prss23
ENSMUSG00000019936	-0.817229	0.000156963	Epyc
ENSMUSG00000076258	2.32507	0.000157511	NA
ENSMUSG00000006262	-0.701331	0.000159825	Mob1b
ENSMUSG00000037652	-0.405166	0.000159963	Phc3
ENSMUSG00000038690	0.264483	0.000165087	Atp5j2
ENSMUSG00000032827	-0.261887	0.000165087	Ppp1r9a
ENSMUSG00000021732	-0.568073	0.000166009	Fgf10
ENSMUSG00000016252	0.292159	0.000166481	Atp5e
ENSMUSG00000074235	-0.622591	0.000166481	Gm10649
ENSMUSG00000053870	-0.520318	0.000166747	Fpgt
ENSMUSG00000030588	0.435575	0.000166747	Yif1b
ENSMUSG00000001774	-0.561702	0.000167066	Chordc1
ENSMUSG00000038301	-0.406113	0.000168046	Snx10
ENSMUSG00000029655	-0.39103	0.000169724	N4bp2l2
ENSMUSG00000036403	-0.435024	0.00017447	Cep135
ENSMUSG00000020580	-0.334225	0.000175854	Rock2
ENSMUSG00000025894	-0.631041	0.000176941	Aasdhppt
ENSMUSG00000051177	-0.263023	0.000179602	Plcb1
ENSMUSG00000024095	-0.339538	0.000179995	Hnrnpll
ENSMUSG00000031327	-0.611821	0.000180561	Chic1
ENSMUSG00000025739	0.498125	0.000181635	Gng13
ENSMUSG00000049252	-0.373162	0.000181638	Lrp1b
ENSMUSG00000055296	-0.390126	0.000181638	Tmem245
ENSMUSG00000025509	0.34519	0.000181638	Pnpla2
ENSMUSG00000054843	-0.306058	0.000181638	Atrnl1
ENSMUSG00000000804	-0.233263	0.000182179	Usp32
ENSMUSG00000024383	-0.441793	0.000182723	Map3k2
ENSMUSG00000037400	-0.399117	0.000183846	Atp11b
ENSMUSG00000003199	0.243977	0.000183886	Mpnd
ENSMUSG00000029265	-0.577918	0.000184815	Dr1
ENSMUSG00000037818	-0.384437	0.000187169	Abhd18
ENSMUSG00000039968	-0.546199	0.000190283	Rsbn1l
ENSMUSG00000026872	-0.396133	0.000190322	Zeb2
ENSMUSG00000035045	-0.358635	0.000199035	Zc3h12b
ENSMUSG00000037795	-0.544727	0.000199035	N4bp2
ENSMUSG00000022441	0.837862	0.000199035	Efcab6
ENSMUSG00000020388	0.432496	0.000199969	Pdlim4
ENSMUSG00000110249	-0.714898	0.000202188	NA
ENSMUSG00000039219	-0.348408	0.000202188	Arid4b
ENSMUSG00000056124	-0.299794	0.000202188	B4galt6
ENSMUSG00000103509	-0.999573	0.000204594	NA
ENSMUSG00000026014	-0.414676	0.000204594	Raph1
ENSMUSG00000043467	-0.536838	0.000204594	Zbtb37
ENSMUSG00000040855	-0.422769	0.000204594	Reps2
ENSMUSG00000109708	-0.889478	0.000204594	NA
ENSMUSG00000031765	0.382661	0.000204594	Mt1
ENSMUSG00000029647	-0.312318	0.0002064	Pan3
ENSMUSG00000027660	-0.360387	0.000210357	Skil
ENSMUSG00000022698	-0.623857	0.000210357	Naa50
ENSMUSG00000030655	-0.419175	0.000212067	Smg1
ENSMUSG00000027550	-0.52374	0.000213512	Lrrcc1
ENSMUSG00000019828	-0.372975	0.000213512	Grm1
ENSMUSG00000086324	1.65967	0.000213512	NA
ENSMUSG00000026721	-0.609696	0.000214572	Rabgap1l
ENSMUSG00000074994	-0.41805	0.000214572	Qser1
ENSMUSG00000024914	0.294401	0.000214572	Drap1
ENSMUSG00000058833	0.350588	0.000217026	Rex1bd
ENSMUSG00000020362	-0.433269	0.000218835	Cnot6
ENSMUSG00000038702	-0.563581	0.000219881	Dsel
ENSMUSG00000045103	-0.37839	0.000220158	Dmd
ENSMUSG00000026820	0.33548	0.000220497	Ptges2
ENSMUSG00000028403	-0.481388	0.000225644	Zdhhc21
ENSMUSG00000015943	0.44846	0.000226341	Bola1
ENSMUSG00000034165	0.410835	0.000226341	Ccnd3
ENSMUSG00000056145	-0.819675	0.000226556	AI504432
ENSMUSG00000109321	-0.753275	0.000226556	A330076H08Rik
ENSMUSG00000021549	-0.447972	0.000229978	Rasa1
ENSMUSG00000052613	-0.456824	0.000230182	Pcdh15
ENSMUSG00000105469	-0.978715	0.000231213	NA
ENSMUSG00000004788	0.285577	0.000231213	Eif2b2
ENSMUSG00000044906	-0.555451	0.000231213	4930503L19Rik
ENSMUSG00000097392	-0.478028	0.00023326	D930016D06Rik
ENSMUSG00000028986	-0.498594	0.000238231	Klhl7
ENSMUSG00000043881	-0.676111	0.000238313	Kbtbd7
ENSMUSG00000042133	-0.461435	0.000239624	Ppig
ENSMUSG00000027589	-0.492045	0.000239624	Pcmtd2
ENSMUSG00000029267	-0.550792	0.000239624	Mtf2
ENSMUSG00000056073	-0.285066	0.000239624	Grik2
ENSMUSG00000061244	-0.528267	0.000240156	Exoc5
ENSMUSG00000046230	-0.465071	0.000240427	Vps13a
ENSMUSG00000007950	0.292105	0.000240435	Abhd8
ENSMUSG00000086370	-0.388432	0.000243855	Ftx
ENSMUSG00000040760	-0.35959	0.000243855	Appl1
ENSMUSG00000063894	-0.59128	0.000243855	Zkscan8
ENSMUSG00000034021	-0.339884	0.00024429	Pds5b
ENSMUSG00000028243	-0.446359	0.000245512	Ubxn2b
ENSMUSG00000030744	0.284766	0.000249737	Rps3
ENSMUSG00000040462	0.205382	0.000249737	Os9
ENSMUSG00000064061	-0.568241	0.000249737	Dzip3
ENSMUSG00000031309	-0.442049	0.000249935	Rps6ka3
ENSMUSG00000052917	-0.443764	0.000249935	Senp7
ENSMUSG00000020300	-0.5302	0.000256289	Cpeb4
ENSMUSG00000059323	0.247371	0.000256327	Vps28
ENSMUSG00000025949	-0.377765	0.000258453	Pikfyve
ENSMUSG00000007891	0.254828	0.000258453	Ctsd
ENSMUSG00000053825	-0.251524	0.000258453	Ppfia2
ENSMUSG00000038535	-0.56799	0.000258453	Zfp280d
ENSMUSG00000022762	-0.475051	0.000258453	Ncam2
ENSMUSG00000048550	-0.385166	0.000260158	Thnsl1
ENSMUSG00000055761	-0.5787	0.000260158	Nkain3
ENSMUSG00000054770	-0.324102	0.00026029	Kctd18
ENSMUSG00000057894	-0.452633	0.000261525	Zfp329
ENSMUSG00000084786	0.299394	0.000261525	Ubl5
ENSMUSG00000096054	-0.292678	0.000262593	Syne1
ENSMUSG00000032293	-0.52702	0.000262593	Ireb2
ENSMUSG00000062209	-0.57241	0.000266969	Erbb4
ENSMUSG00000054752	-0.64003	0.000266969	Fsd1l
ENSMUSG00000095098	0.47027	0.000268598	Ccdc85b
ENSMUSG00000038733	-0.288779	0.000274614	Wdr26
ENSMUSG00000037369	-0.39729	0.000279885	Kdm6a
ENSMUSG00000029571	-0.470888	0.000286816	Tmem106b
ENSMUSG00000030846	-0.422723	0.000292482	Tial1
ENSMUSG00000024294	-0.416479	0.00029602	Mib1
ENSMUSG00000037608	-0.43345	0.000297032	Bclaf1
ENSMUSG00000044894	0.337416	0.000297032	Uqcrq
ENSMUSG00000027109	-0.498721	0.000299018	Sp3
ENSMUSG00000039753	-0.317126	0.000299018	Fbxl5
ENSMUSG00000049076	-0.345586	0.000299815	Acap2
ENSMUSG00000016256	0.320489	0.000305697	Ctsz
ENSMUSG00000030265	-0.51475	0.000305925	Kras
ENSMUSG00000074733	-0.604306	0.000306929	Zfp950
ENSMUSG00000039714	0.68363	0.000310331	Cplx3
ENSMUSG00000028312	-0.491704	0.000310401	Smc2
ENSMUSG00000014294	0.284752	0.000310401	Ndufa2
ENSMUSG00000031242	-0.469527	0.000312608	2610002M06Rik
ENSMUSG00000005881	0.275207	0.000316989	Ergic3
ENSMUSG00000033014	-0.393085	0.000316989	Trim33
ENSMUSG00000031010	-0.394671	0.000317262	Usp9x
ENSMUSG00000059824	0.432004	0.000322331	Dbp
ENSMUSG00000020102	-0.608367	0.000322331	Slc16a7
ENSMUSG00000020736	0.280721	0.000322331	Nt5c
ENSMUSG00000033186	-0.694865	0.000322507	Mzt1
ENSMUSG00000037916	0.217124	0.000322586	Ndufv1
ENSMUSG00000040811	0.288795	0.000328842	Eml2
ENSMUSG00000028447	0.265277	0.000331462	Dctn3
ENSMUSG00000048834	-0.52423	0.000333378	Vstm2a
ENSMUSG00000025626	-0.571685	0.00033512	Phf6
ENSMUSG00000049470	-0.266006	0.000335222	Aff4
ENSMUSG00000022292	-0.477526	0.00033881	Rrm2b
ENSMUSG00000005886	-0.22831	0.00034032	Ncoa2
ENSMUSG00000028522	-0.558421	0.00034032	Mier1
ENSMUSG00000042323	-0.340346	0.00034032	Pbrm1
ENSMUSG00000004151	-0.543753	0.00034032	Etv1
ENSMUSG00000001270	0.335673	0.00034032	Ckb
ENSMUSG00000022551	0.242948	0.00034032	Cyc1
ENSMUSG00000090546	-0.631028	0.000343797	Cdr1
ENSMUSG00000040167	-1.4525	0.000343797	Ikzf5
ENSMUSG00000021816	-0.445001	0.000343797	Ppp3cb
ENSMUSG00000052584	0.338788	0.000343797	Serp2
ENSMUSG00000042104	-0.333918	0.000343797	Uggt2
ENSMUSG00000022829	-0.545584	0.000343797	Stxbp5l
ENSMUSG00000021870	-0.242287	0.000347965	Slmap
ENSMUSG00000018846	-0.502256	0.000350193	Pank3
ENSMUSG00000002064	0.249229	0.000350193	Sdf2
ENSMUSG00000036894	-0.45437	0.000352969	Rap2b
ENSMUSG00000024477	-0.484017	0.000353099	Pggt1b
ENSMUSG00000060227	-0.343453	0.000356379	Casc4
ENSMUSG00000027829	-0.465929	0.000356379	Ccnl1
ENSMUSG00000021072	-0.563292	0.000357685	Tmx1
ENSMUSG00000024309	0.291341	0.000357685	Pfdn6
ENSMUSG00000000787	-0.383538	0.000362369	Ddx3x
ENSMUSG00000035885	0.32039	0.000362369	Cox8a
ENSMUSG00000001289	0.281183	0.00036261	Pfdn5
ENSMUSG00000027993	-0.278723	0.000363659	Trim2
ENSMUSG00000033760	-0.367591	0.000363659	Rbm4b
ENSMUSG00000034245	0.218913	0.000365065	Hdac11
ENSMUSG00000024241	-0.372265	0.000367809	Sos1
ENSMUSG00000102776	-1.15478	0.000371888	NA
ENSMUSG00000027201	-0.360151	0.000371888	Myef2
ENSMUSG00000007617	-0.425611	0.000371888	Homer1
ENSMUSG00000007613	-0.366767	0.000372793	Tgfbr1
ENSMUSG00000033943	-0.271894	0.000373848	Mga
ENSMUSG00000031112	-0.459609	0.000373848	Stk26
ENSMUSG00000101450	-0.975564	0.000374662	NA
ENSMUSG00000039278	0.490139	0.000374662	Pcsk1n
ENSMUSG00000040952	0.379206	0.000374662	Rps19
ENSMUSG00000025323	-0.523036	0.000374802	Sp4
ENSMUSG00000022044	0.241095	0.00037494	Stmn4
ENSMUSG00000026895	0.287723	0.000376456	Ndufa8
ENSMUSG00000047694	-0.489392	0.000376456	Yipf6
ENSMUSG00000034560	-0.445092	0.000378565	Washc4
ENSMUSG00000057614	-0.481971	0.000384461	Gnai1
ENSMUSG00000026977	-0.561128	0.000386396	2019-03-07
ENSMUSG00000106106	1.91367	0.000387834	NA
ENSMUSG00000037808	-0.535763	0.000388646	Fam76b
ENSMUSG00000045106	-0.447079	0.000389123	Ccdc73
ENSMUSG00000027366	-0.391042	0.000396723	Sppl2a
ENSMUSG00000038538	-0.444759	0.000397018	Ubn2
ENSMUSG00000037857	-0.50494	0.000402249	Nufip2
ENSMUSG00000029211	-0.378065	0.000402526	Gabra4
ENSMUSG00000026158	-0.606146	0.00040775	Ogfrl1
ENSMUSG00000037434	-0.387064	0.00040775	Slc30a1
ENSMUSG00000045205	-0.511022	0.00040775	Dpy19l4
ENSMUSG00000031600	-0.390677	0.00040775	Vps37a
ENSMUSG00000110598	-0.913895	0.00040775	NA
ENSMUSG00000032532	0.311718	0.00040775	Cck
ENSMUSG00000020280	-0.393791	0.00040775	Pus10
ENSMUSG00000037904	0.395218	0.00040775	Ankrd9
ENSMUSG00000023004	0.357869	0.00040775	Tuba1b
ENSMUSG00000022708	-0.479865	0.00040775	Zbtb20
ENSMUSG00000050697	-0.393869	0.000409779	Prkaa1
ENSMUSG00000028923	0.279824	0.000414296	Necap2
ENSMUSG00000104010	-0.88843	0.000414729	NA
ENSMUSG00000008976	-0.458552	0.000414729	Gabpa
ENSMUSG00000037965	-0.278272	0.000417445	Zc3h7a
ENSMUSG00000027176	-0.432338	0.000425147	Cstf3
ENSMUSG00000028483	-0.350832	0.0004274	Snapc3
ENSMUSG00000028541	0.304112	0.0004274	B4galt2
ENSMUSG00000006333	0.334784	0.0004274	Rps9
ENSMUSG00000039697	-0.366533	0.0004274	Ncoa7
ENSMUSG00000013419	0.291016	0.0004274	Zfp651
ENSMUSG00000022201	-0.271645	0.0004274	Zfr
ENSMUSG00000041408	-0.396901	0.000430268	Wapl
ENSMUSG00000048960	-0.475278	0.000431047	Prex2
ENSMUSG00000059003	-0.3837	0.000431047	Grin2a
ENSMUSG00000071658	0.251622	0.000431047	Gng3
ENSMUSG00000036093	-0.517939	0.000432103	Arl5a
ENSMUSG00000061603	-0.243887	0.00043341	Akap6
ENSMUSG00000020687	-0.403599	0.000437375	Cdc27
ENSMUSG00000025226	0.416588	0.000437375	Fbxl15
ENSMUSG00000034926	0.287103	0.000438489	Dhcr24
ENSMUSG00000021947	0.315323	0.000439042	Cryl1
ENSMUSG00000027957	-0.576092	0.000439275	Slc35a3
ENSMUSG00000048163	0.381006	0.000444272	Selplg
ENSMUSG00000028063	0.310671	0.000450694	Lmna
ENSMUSG00000074829	-0.675685	0.00045298	2010315B03Rik
ENSMUSG00000019920	-0.408972	0.000454127	Lims1
ENSMUSG00000037996	-0.321541	0.000458239	Slc24a2
ENSMUSG00000021102	0.268258	0.000467056	Glrx5
ENSMUSG00000026469	-0.373487	0.000469902	Xpr1
ENSMUSG00000085526	-1.38717	0.000475289	NA
ENSMUSG00000024790	0.507851	0.000480461	Sac3d1
ENSMUSG00000042851	-0.443153	0.000480951	Zc3h6
ENSMUSG00000063457	0.299765	0.000480951	Rps15
ENSMUSG00000021147	-0.331809	0.000480951	Wdr37
ENSMUSG00000028756	0.236516	0.000481377	Pink1
ENSMUSG00000033799	-0.402075	0.000484057	Fam208b
ENSMUSG00000019158	0.415228	0.000487341	Tmem160
ENSMUSG00000075316	-0.612045	0.000490772	Scn9a
ENSMUSG00000032562	0.253949	0.000490772	Gnai2
ENSMUSG00000059474	-0.408205	0.000490772	Mbtd1
ENSMUSG00000025019	-0.642432	0.000490772	Lcor
ENSMUSG00000007850	-0.377666	0.000491224	Hnrnph1
ENSMUSG00000031807	0.339223	0.000493714	Pgls
ENSMUSG00000053898	0.347985	0.000493868	Ech1
ENSMUSG00000049164	-0.723496	0.000495024	Zfp518a
ENSMUSG00000045318	0.398882	0.00049644	Adra2c
ENSMUSG00000026824	-0.422003	0.000496906	Kcnj3
ENSMUSG00000041035	0.23658	0.000496906	Dpcd
ENSMUSG00000020841	-0.231028	0.000501255	Cpd
ENSMUSG00000021027	-0.329067	0.000501255	Ralgapa1
ENSMUSG00000078440	0.285422	0.000501472	Dohh
ENSMUSG00000094936	-0.590475	0.000501472	Rbm4
ENSMUSG00000039285	-0.231876	0.000502707	Azi2
ENSMUSG00000035202	1.26022	0.000502707	Lars2
ENSMUSG00000002617	-0.685432	0.000505854	Zfp40
ENSMUSG00000100455	-0.400758	0.000506943	NA
ENSMUSG00000021273	0.241192	0.00051045	Fdft1
ENSMUSG00000061136	-0.451265	0.000511047	Prpf40a
ENSMUSG00000034412	0.28522	0.000512953	Tbc1d10a
ENSMUSG00000027014	-0.330091	0.000514264	Cwc22
ENSMUSG00000051851	0.270478	0.000514264	Rtl8c
ENSMUSG00000031285	-0.484559	0.000514264	Dcx
ENSMUSG00000027855	-0.991552	0.000514264	Sycp1
ENSMUSG00000085084	-0.413452	0.000514264	4930570G19Rik
ENSMUSG00000107962	-0.883493	0.000514264	NA
ENSMUSG00000030275	-0.364869	0.000514264	Etnk1
ENSMUSG00000009470	-0.604012	0.000514264	Tnpo1
ENSMUSG00000052299	-0.321237	0.000514264	Ltn1
ENSMUSG00000030059	-0.348554	0.000515606	Tmf1
ENSMUSG00000023992	0.434119	0.000517744	Trem2
ENSMUSG00000057715	-0.511467	0.000523801	A830018L16Rik
ENSMUSG00000034216	0.232695	0.000523801	Vps18
ENSMUSG00000034160	-0.298627	0.000523801	Ogt
ENSMUSG00000097292	-0.716692	0.000523801	A230107N01Rik
ENSMUSG00000075702	0.382632	0.000527372	Selenom
ENSMUSG00000020463	-0.52918	0.000529357	Ppp4r3b
ENSMUSG00000026202	0.220691	0.000529686	Tuba4a
ENSMUSG00000019054	0.304386	0.000529686	Fis1
ENSMUSG00000036990	-0.349436	0.000531805	Otud4
ENSMUSG00000035954	-0.34153	0.000532208	Dock4
ENSMUSG00000042272	-0.296219	0.000533252	Sestd1
ENSMUSG00000055839	0.301291	0.000533252	Elob
ENSMUSG00000024750	-0.346976	0.000535327	Zfand5
ENSMUSG00000025060	-0.225103	0.000535327	Slk
ENSMUSG00000070858	0.449247	0.000536118	Gm1673
ENSMUSG00000018800	-0.395727	0.000538499	Abca5
ENSMUSG00000088595	3.48587	0.000544124	NA
ENSMUSG00000037032	0.282034	0.000550207	Apbb1
ENSMUSG00000071862	-0.512925	0.000552037	Lrrtm2
ENSMUSG00000064329	-0.375783	0.000554486	Scn1a
ENSMUSG00000042747	0.288733	0.000554633	Krtcap2
ENSMUSG00000041556	0.383049	0.000564112	Fbxo2
ENSMUSG00000050029	-0.567082	0.000564918	Rap2c
ENSMUSG00000036916	-0.426139	0.00057506	Zfp280c
ENSMUSG00000028252	-0.577634	0.00057506	Ccnc
ENSMUSG00000022442	0.219904	0.00057506	Ttll1
ENSMUSG00000109006	-0.319098	0.000578511	NA
ENSMUSG00000091509	-1.34843	0.000578511	NA
ENSMUSG00000063856	0.307078	0.000578511	Gpx1
ENSMUSG00000109575	-1.35788	0.000584709	NA
ENSMUSG00000010592	-0.706499	0.000584709	Dazl
ENSMUSG00000040423	-0.408212	0.000597626	Rc3h1
ENSMUSG00000107120	-0.907845	0.000599811	NA
ENSMUSG00000058690	-0.268141	0.000600835	Ccser2
ENSMUSG00000021028	-0.356309	0.000601778	Mbip
ENSMUSG00000017485	-0.326708	0.000605425	Top2b
ENSMUSG00000073792	-0.483599	0.000607698	Alg6
ENSMUSG00000024614	-0.68329	0.000607698	Tmx3
ENSMUSG00000046442	-0.285566	0.000607936	Ppm1e
ENSMUSG00000060002	-0.73659	0.00061253	Chpt1
ENSMUSG00000051951	-0.485885	0.000614408	Xkr4
ENSMUSG00000026718	-0.373667	0.000614408	Stam
ENSMUSG00000003929	-0.559961	0.000614408	Zfp81
ENSMUSG00000027981	-0.60808	0.000618606	Rnpc3
ENSMUSG00000024576	-0.363309	0.000618606	Csnk1a1
ENSMUSG00000073374	-0.840506	0.000623093	NA
ENSMUSG00000066613	-0.679244	0.000627509	Zfp932
ENSMUSG00000022961	-0.233325	0.000632092	Son
ENSMUSG00000045767	-0.384668	0.000633719	B230219D22Rik
ENSMUSG00000029723	0.348824	0.000633759	Tsc22d4
ENSMUSG00000090063	-0.554476	0.000633759	NA
ENSMUSG00000004937	0.261164	0.000633759	Sgta
ENSMUSG00000022018	0.410546	0.000633759	Rgcc
ENSMUSG00000032932	-0.457781	0.000633759	Hspa13
ENSMUSG00000025757	-0.40702	0.000634495	Hspa4l
ENSMUSG00000030465	-0.393654	0.000634805	Psd3
ENSMUSG00000020128	-0.350384	0.000635926	Vps54
ENSMUSG00000027763	-0.487909	0.000637244	Mbnl1
ENSMUSG00000025059	-0.410029	0.000640231	Gk
ENSMUSG00000031367	-0.748355	0.000647942	Ap1s2
ENSMUSG00000031529	-0.26873	0.000647942	Tnks
ENSMUSG00000106990	-0.601143	0.000657144	NA
ENSMUSG00000030660	-0.439575	0.000657747	Pik3c2a
ENSMUSG00000106944	-0.608129	0.000659272	NA
ENSMUSG00000029787	-0.369048	0.000659272	Avl9
ENSMUSG00000032393	-0.206899	0.000659272	Dpp8
ENSMUSG00000035161	-0.301669	0.000664189	Ints6
ENSMUSG00000057335	-0.276674	0.000667996	Cep170
ENSMUSG00000044014	-0.479746	0.000670531	Npy5r
ENSMUSG00000071180	-0.502379	0.000670531	Smim15
ENSMUSG00000052372	-0.752915	0.000670998	Il1rapl1
ENSMUSG00000006095	0.240999	0.000673607	Tbcb
ENSMUSG00000060938	0.361682	0.000685605	Rpl26
ENSMUSG00000036667	-0.213112	0.000690762	Tcaf1
ENSMUSG00000022452	0.293776	0.000690762	Smdt1
ENSMUSG00000032384	-0.290446	0.000696114	Csnk1g1
ENSMUSG00000025982	-0.280639	0.000696274	Sf3b1
ENSMUSG00000074212	-0.400393	0.000696274	Dnajb14
ENSMUSG00000003872	0.349606	0.000696274	Lin7b
ENSMUSG00000028798	0.224634	0.000704055	Eif3i
ENSMUSG00000025794	0.292652	0.000704055	Rpl14
ENSMUSG00000032487	-0.61911	0.000716351	Ptgs2
ENSMUSG00000029290	-0.461941	0.000716351	Zfp326
ENSMUSG00000022223	0.243556	0.000716642	Sdr39u1
ENSMUSG00000049606	-0.407198	0.000718385	Zfp644
ENSMUSG00000034480	-0.428385	0.000721883	Diaph2
ENSMUSG00000037563	0.509953	0.000727089	Rps16
ENSMUSG00000075376	-0.569999	0.000727362	Rc3h2
ENSMUSG00000031333	-0.588357	0.000728031	Abcb7
ENSMUSG00000028402	-0.313716	0.000730343	Mpdz
ENSMUSG00000102426	-0.755753	0.000739906	NA
ENSMUSG00000108957	-0.786087	0.000740016	NA
ENSMUSG00000022354	0.284855	0.000740016	Ndufb9
ENSMUSG00000063765	0.421548	0.000742549	Chadl
ENSMUSG00000024870	0.269562	0.000752892	Rab1b
ENSMUSG00000091337	-0.590227	0.00075355	Eid1
ENSMUSG00000010064	0.285782	0.000753812	Slc38a3
ENSMUSG00000007038	0.225629	0.000754845	Neu1
ENSMUSG00000020863	-0.324537	0.000755013	Luc7l3
ENSMUSG00000026159	-0.367176	0.000758371	Agfg1
ENSMUSG00000057411	0.298237	0.000758371	Fam173a
ENSMUSG00000036202	-0.403588	0.000760747	Rif1
ENSMUSG00000102854	-0.944718	0.000761408	NA
ENSMUSG00000025508	0.325904	0.000762675	Rplp2
ENSMUSG00000059734	0.300585	0.000763479	Ndufs8
ENSMUSG00000026623	-0.340149	0.000764884	Lpgat1
ENSMUSG00000023068	-0.404873	0.000764884	Nus1
ENSMUSG00000012848	0.323094	0.000774044	Rps5
ENSMUSG00000029455	0.242247	0.000774412	Aldh2
ENSMUSG00000098090	-0.739451	0.000774412	2700099C18Rik
ENSMUSG00000047193	-0.256404	0.00077488	Dync2h1
ENSMUSG00000024887	-0.387641	0.000777102	Asah2
ENSMUSG00000046523	-0.641067	0.000778039	Kctd4
ENSMUSG00000028822	0.212513	0.000783551	Tmem50a
ENSMUSG00000021969	-0.441422	0.000783551	Zdhhc20
ENSMUSG00000040794	0.472363	0.000786424	C1qtnf4
ENSMUSG00000013593	0.230169	0.000789759	Ndufs2
ENSMUSG00000022974	-0.367624	0.000789759	Paxbp1
ENSMUSG00000041058	-0.463404	0.000797162	Wwp1
ENSMUSG00000022342	-0.403031	0.000797899	Kcnv1
ENSMUSG00000000948	-1.40664	0.000798796	NA
ENSMUSG00000056342	-0.351806	0.000798796	Usp34
ENSMUSG00000032413	-0.344153	0.000799114	Rasa2
ENSMUSG00000026223	0.234221	0.000799561	Itm2c
ENSMUSG00000025503	0.235289	0.000799561	Taldo1
ENSMUSG00000030401	0.327017	0.000800751	Rtn2
ENSMUSG00000064225	-0.242959	0.000800751	Paqr9
ENSMUSG00000026723	-0.459741	0.000802943	Trdmt1
ENSMUSG00000059921	-0.370133	0.000809528	Unc5c
ENSMUSG00000057706	-0.260986	0.000812185	Mex3b
ENSMUSG00000068134	-0.563036	0.000815412	Zfp120
ENSMUSG00000008763	-0.280958	0.000815412	Man1a2
ENSMUSG00000027896	-0.655899	0.000815412	Slc16a4
ENSMUSG00000055681	0.245491	0.000815412	Cope
ENSMUSG00000036391	-0.37029	0.000815412	Sec24a
ENSMUSG00000015214	-0.265498	0.000816417	Mtmr1
ENSMUSG00000056260	-0.744994	0.000817499	Lrif1
ENSMUSG00000003813	0.276345	0.000817499	Rad23a
ENSMUSG00000062257	-0.316584	0.000817499	Opcml
ENSMUSG00000095253	-0.346351	0.000817499	Zfp799
ENSMUSG00000047996	-1.00261	0.000817767	Prrg1
ENSMUSG00000044098	-0.456404	0.000817828	Rsbn1
ENSMUSG00000025531	-0.57564	0.000822898	Chm
ENSMUSG00000063802	0.324702	0.000822898	Hspbp1
ENSMUSG00000054793	0.267907	0.000822898	Cadm4
ENSMUSG00000003429	0.257752	0.000822898	Rps11
ENSMUSG00000021770	-0.341915	0.000822898	Samd8
ENSMUSG00000021510	-0.534058	0.000822898	Zfp729a
ENSMUSG00000021189	-0.356351	0.000822898	Atxn3
ENSMUSG00000109836	-1.04935	0.000822898	NA
ENSMUSG00000039167	-0.591921	0.000827008	Adgrl4
ENSMUSG00000006356	0.28268	0.000827008	Crip2
ENSMUSG00000031202	-0.609314	0.000829449	Rab39b
ENSMUSG00000049658	-0.277638	0.000829449	Bdp1
ENSMUSG00000022674	-0.79371	0.000829449	Ube2v2
ENSMUSG00000026219	-0.244287	0.000845837	Trip12
ENSMUSG00000020235	0.248835	0.000845837	Fzr1
ENSMUSG00000031647	-0.366637	0.000845837	Mfap3l
ENSMUSG00000036199	0.304122	0.000845837	Ndufa13
ENSMUSG00000056938	0.277361	0.000845837	Acbd4
ENSMUSG00000078572	0.354952	0.000845837	Ndufaf8
ENSMUSG00000090946	-0.459223	0.000845837	Ccdc71l
ENSMUSG00000105558	0.466323	0.000858215	NA
ENSMUSG00000026319	-0.242772	0.000869274	2310035C23Rik
ENSMUSG00000003072	0.330092	0.000875673	Atp5d
ENSMUSG00000034793	0.268794	0.000875673	G6pc3
ENSMUSG00000020591	0.318563	0.00087675	Ntsr2
ENSMUSG00000040710	-0.719878	0.000885258	St8sia4
ENSMUSG00000002265	-0.331866	0.000885258	Peg3
ENSMUSG00000002804	0.507327	0.000885258	Nudt14
ENSMUSG00000034880	0.389714	0.00089742	Mrpl34
ENSMUSG00000067851	-0.307654	0.000904171	Arfgef1
ENSMUSG00000021282	-0.366226	0.00091464	Eif5
ENSMUSG00000034218	-0.327528	0.000917633	Atm
ENSMUSG00000053329	0.191073	0.000924391	D10Jhu81e
ENSMUSG00000034653	-0.434592	0.00093984	Ythdc2
ENSMUSG00000025326	-0.948003	0.000940294	Ube3a
ENSMUSG00000064215	0.285948	0.000940294	Ifi27
ENSMUSG00000022561	0.28227	0.000944603	Gpaa1
ENSMUSG00000028580	-0.186383	0.000947676	Pum1
ENSMUSG00000061013	-0.445697	0.000952139	Mkx
ENSMUSG00000035133	-0.59455	0.000969243	Arhgap5
ENSMUSG00000025094	-0.829662	0.00097159	Slc18a2
ENSMUSG00000070565	-0.207709	0.000974014	Rasal2
ENSMUSG00000079509	-0.488118	0.000974014	Zfx
ENSMUSG00000004285	0.264861	0.000974014	Atp6v1f
ENSMUSG00000049422	0.31867	0.000974014	Chchd10
ENSMUSG00000013822	0.314261	0.000974282	Elof1
ENSMUSG00000066324	-0.514174	0.000974584	Impad1
ENSMUSG00000060038	0.279567	0.00097571	Dhps
ENSMUSG00000041570	-0.236136	0.000982279	Camsap2
ENSMUSG00000045284	-0.38782	0.000982279	Dcaf12l1
ENSMUSG00000024109	-0.444106	0.000982279	Nrxn1
ENSMUSG00000020219	0.301039	0.000987793	Timm13
ENSMUSG00000024835	0.265942	0.000991561	Coro1b
ENSMUSG00000039630	-0.256291	0.000991653	Hnrnpu
ENSMUSG00000007944	0.365467	0.00100596	Ttc9b
ENSMUSG00000020308	0.370642	0.00100829	Tpgs1
ENSMUSG00000033287	0.258022	0.00101449	Kctd17
ENSMUSG00000043535	-0.256204	0.00101822	Setx
ENSMUSG00000028779	0.273113	0.00101854	Pef1
ENSMUSG00000040565	-0.265742	0.00102257	Btaf1
ENSMUSG00000040459	-0.353984	0.00103115	Arglu1
ENSMUSG00000027239	0.325525	0.0010349	Mdk
ENSMUSG00000027955	-0.473354	0.0010349	Fam198b
ENSMUSG00000029405	-0.34604	0.0010349	G3bp2
ENSMUSG00000031848	0.322563	0.0010349	Lsm4
ENSMUSG00000035151	-0.503892	0.0010349	Elmod2
ENSMUSG00000032328	-0.595653	0.00103694	Tmem30a
ENSMUSG00000028221	-0.422365	0.00104163	Tmem55a
ENSMUSG00000041939	0.401249	0.00104193	Mvk
ENSMUSG00000046722	0.271556	0.00104441	Cdc42se1
ENSMUSG00000027272	-0.271118	0.0010505	Ubr1
ENSMUSG00000035342	0.390421	0.0010505	Lzts2
ENSMUSG00000021712	-0.620389	0.00105862	Trim23
ENSMUSG00000066595	-0.443214	0.00106419	Flvcr1
ENSMUSG00000027427	-0.309025	0.00106419	Polr3f
ENSMUSG00000022476	0.283212	0.00106419	Polr3h
ENSMUSG00000069237	-0.404529	0.00107142	Fam8a1
ENSMUSG00000025204	0.255181	0.00108321	Ndufb8
ENSMUSG00000000276	-0.294102	0.0010838	Dgke
ENSMUSG00000069094	-0.369351	0.00109514	Pde7a
ENSMUSG00000007036	0.271794	0.00110031	Abhd16a
ENSMUSG00000020309	-0.51829	0.00110051	Chac2
ENSMUSG00000042406	0.213824	0.00110051	Atf4
ENSMUSG00000040929	-0.653613	0.00110051	Rfx3
ENSMUSG00000031174	-0.34083	0.00110099	Rpgr
ENSMUSG00000053070	-0.487924	0.00110512	9230110C19Rik
ENSMUSG00000044986	0.395979	0.00110626	Tst
ENSMUSG00000035293	-0.595678	0.00111296	G2e3
ENSMUSG00000027122	-0.363709	0.00111319	Arl14ep
ENSMUSG00000103901	-0.604634	0.00111457	NA
ENSMUSG00000006494	-0.22902	0.00111943	Pdk1
ENSMUSG00000003226	-0.356529	0.00112397	Ranbp2
ENSMUSG00000027570	0.419479	0.00113197	Col9a3
ENSMUSG00000051502	0.440126	0.00113356	Ufsp1
ENSMUSG00000025858	0.293459	0.00113356	Get4
ENSMUSG00000033256	0.366614	0.00113842	Shf
ENSMUSG00000068267	0.250663	0.0011497	Cenpb
ENSMUSG00000036748	0.222338	0.0011497	Cuedc2
ENSMUSG00000026688	0.296478	0.00115082	Mgst3
ENSMUSG00000040037	-0.50303	0.00115082	Negr1
ENSMUSG00000007207	0.279584	0.00115082	Stx1a
ENSMUSG00000109362	-1.19379	0.00115082	NA
ENSMUSG00000052146	0.320571	0.00115082	Rps10
ENSMUSG00000044365	-0.45533	0.00115289	Cxxc4
ENSMUSG00000069020	0.271853	0.00115445	Urm1
ENSMUSG00000063108	-0.426186	0.00115445	Zfp26
ENSMUSG00000021180	-0.376047	0.00115445	Rps6ka5
ENSMUSG00000040972	0.269611	0.00115624	Igsf21
ENSMUSG00000054737	-0.544537	0.00115807	Zfp182
ENSMUSG00000035898	-0.556631	0.00115807	Uba6
ENSMUSG00000022174	0.237646	0.00115885	Dad1
ENSMUSG00000039607	-0.456803	0.00115885	Rbms3
ENSMUSG00000096472	0.285207	0.00116481	Cdkn2d
ENSMUSG00000032410	-0.286904	0.00116481	Xrn1
ENSMUSG00000020659	-0.534886	0.00116481	Cbll1
ENSMUSG00000103133	-0.917519	0.00116885	NA
ENSMUSG00000039988	-0.388321	0.00116913	Ankrd13c
ENSMUSG00000025898	-0.418742	0.00116913	Cwf19l2
ENSMUSG00000004961	0.283515	0.00117036	Syt5
ENSMUSG00000040813	0.247264	0.00117036	Tex264
ENSMUSG00000030541	0.23488	0.00117124	Idh2
ENSMUSG00000018565	0.224841	0.0011742	Elp5
ENSMUSG00000035674	0.311064	0.00117909	Ndufa3
ENSMUSG00000021719	-0.33009	0.00119087	Rgs7bp
ENSMUSG00000049036	0.389857	0.00119587	Tmem121
ENSMUSG00000051486	-0.505159	0.00119673	Pcdhb11
ENSMUSG00000089762	0.509392	0.00119877	Ier5l
ENSMUSG00000020015	-0.315078	0.00119877	Cdk17
ENSMUSG00000007892	0.318323	0.00119908	Rplp1
ENSMUSG00000024290	-0.537483	0.00120647	Rock1
ENSMUSG00000085334	-0.504504	0.00120933	NA
ENSMUSG00000103839	-0.582817	0.00121278	NA
ENSMUSG00000085687	-0.691098	0.00121278	NA
ENSMUSG00000024276	-0.463685	0.00121698	Zfp397
ENSMUSG00000019775	-0.579216	0.00121897	Rgs17
ENSMUSG00000037089	0.353709	0.00122273	Slc35b2
ENSMUSG00000031337	-0.43396	0.00122631	Mtm1
ENSMUSG00000090015	-0.686589	0.00123598	Gm15446
ENSMUSG00000003346	0.364651	0.00123639	Abhd17a
ENSMUSG00000071076	0.421145	0.00123639	Jund
ENSMUSG00000074746	-0.324555	0.00123639	Pdzd8
ENSMUSG00000039640	0.292325	0.00124121	Mrpl12
ENSMUSG00000026153	-0.408887	0.00124585	Fam135a
ENSMUSG00000073295	-0.513901	0.00125237	Nudt11
ENSMUSG00000024944	0.283035	0.00126129	Arl2
ENSMUSG00000031715	-0.554678	0.00126295	Smarca5
ENSMUSG00000049960	0.336273	0.00126295	Mrps16
ENSMUSG00000022428	0.269846	0.00126295	Cby1
ENSMUSG00000104283	-0.483685	0.00127587	NA
ENSMUSG00000028030	-0.27475	0.0012825	Tbck
ENSMUSG00000035649	-0.281073	0.00128395	Zcchc7
ENSMUSG00000033307	0.354453	0.00128395	Mif
ENSMUSG00000090100	-0.483595	0.00128676	Ttbk2
ENSMUSG00000018761	0.252916	0.00129137	Mpdu1
ENSMUSG00000041624	-0.834468	0.00129892	Gucy1a2
ENSMUSG00000027602	0.334095	0.00130142	Map1lc3a
ENSMUSG00000029840	-0.422888	0.00130215	Mtpn
ENSMUSG00000022105	-0.517475	0.00131454	Rb1
ENSMUSG00000026775	-0.496419	0.00132333	Yme1l1
ENSMUSG00000027162	-0.558648	0.00132333	Lin7c
ENSMUSG00000056579	-0.448289	0.00132333	Tug1
ENSMUSG00000025321	-0.659351	0.00132481	Itgb8
ENSMUSG00000029238	-0.354454	0.00133144	Clock
ENSMUSG00000010045	0.316742	0.00133617	Tmem115
ENSMUSG00000026678	-0.338654	0.00133701	Rgs5
ENSMUSG00000046229	0.628879	0.00133922	Scand1
ENSMUSG00000031601	-0.433705	0.00133922	Cnot7
ENSMUSG00000050148	-0.201976	0.00134345	Ubqln2
ENSMUSG00000030246	0.217346	0.00135326	Ldhb
ENSMUSG00000041459	-0.339829	0.00135672	Tardbp
ENSMUSG00000038774	-0.266329	0.00136106	Ascc3
ENSMUSG00000073433	0.329128	0.00136136	Arhgdig
ENSMUSG00000110444	-0.752125	0.0013636	Gm10033
ENSMUSG00000036902	-0.577648	0.0013636	Neto2
ENSMUSG00000040258	0.658842	0.00136512	Nxph4
ENSMUSG00000078578	-0.628955	0.00136612	Ube2d3
ENSMUSG00000040265	-0.335253	0.00137223	Dnm3
ENSMUSG00000031592	-0.347675	0.00137599	Pcm1
ENSMUSG00000004364	-0.420163	0.00137615	Cul3
ENSMUSG00000048379	-0.572612	0.00137615	Socs4
ENSMUSG00000025529	-0.654439	0.00137738	Zfp711
ENSMUSG00000094483	-0.425665	0.00137738	Purb
ENSMUSG00000002332	0.230721	0.00138138	Dhrs1
ENSMUSG00000030048	0.735986	0.00138164	Gkn3
ENSMUSG00000026739	-0.501002	0.00138238	Bmi1
ENSMUSG00000042155	-0.222756	0.00138317	Klhl23
ENSMUSG00000004892	0.256415	0.00138317	Bcan
ENSMUSG00000034845	0.378142	0.00138317	Plvap
ENSMUSG00000022629	-0.190113	0.00138862	Kif21a
ENSMUSG00000094410	-0.592283	0.00140334	NA
ENSMUSG00000024925	0.381945	0.00140334	Rnaseh2c
ENSMUSG00000056267	-0.361295	0.00140764	Cep70
ENSMUSG00000005779	0.219847	0.00141885	Psmb4
ENSMUSG00000029725	0.519404	0.00141885	Ppp1r35
ENSMUSG00000039585	-0.29812	0.00141885	Myo9a
ENSMUSG00000087370	-0.313488	0.00141885	Tmem170b
ENSMUSG00000024844	0.275074	0.00141885	Banf1
ENSMUSG00000036769	-0.379205	0.00142603	Wdr44
ENSMUSG00000017760	0.243834	0.00142603	Ctsa
ENSMUSG00000052906	-0.4884	0.00142744	Ubxn8
ENSMUSG00000041245	-0.360079	0.00142794	Wnk3
ENSMUSG00000022360	-0.388772	0.00144374	Atad2
ENSMUSG00000030557	-0.330435	0.00145272	Mef2a
ENSMUSG00000024491	-0.345855	0.00145543	Rbm27
ENSMUSG00000028677	0.19907	0.00145614	Rnf220
ENSMUSG00000079523	0.32577	0.00145614	Tmsb10
ENSMUSG00000054693	-0.377972	0.00145614	Adam10
ENSMUSG00000022905	-0.268032	0.00145614	Kpna1
ENSMUSG00000089774	-0.600298	0.00145614	Slc5a3
ENSMUSG00000024208	0.259977	0.00145614	Uqcc2
ENSMUSG00000024558	0.244944	0.00145614	Mapk4
ENSMUSG00000002395	0.277162	0.00145847	Use1
ENSMUSG00000003531	0.278921	0.00145889	Dgcr6
ENSMUSG00000019877	-0.354522	0.00146221	Serinc1
ENSMUSG00000028857	0.208201	0.00146483	Tmem222
ENSMUSG00000066232	-0.393686	0.00146857	Ipo7
ENSMUSG00000033964	-0.60728	0.00147188	Zbtb41
ENSMUSG00000095597	0.296721	0.00147313	NA
ENSMUSG00000028060	-0.182841	0.00147371	2810403A07Rik
ENSMUSG00000026761	-0.625423	0.00148394	Orc4
ENSMUSG00000027087	-0.381925	0.00149329	Itgav
ENSMUSG00000049421	-0.334394	0.00149329	Zfp260
ENSMUSG00000012422	-0.420803	0.00149329	Tmem167
ENSMUSG00000021111	-0.300121	0.00149329	Papola
ENSMUSG00000040649	-0.333825	0.00151274	Rimklb
ENSMUSG00000035614	-0.308442	0.00151274	Togaram1
ENSMUSG00000024038	0.29205	0.001513	Ndufv3
ENSMUSG00000028552	-0.361448	0.00151464	Eps15
ENSMUSG00000027104	-0.320062	0.00151501	Atf2
ENSMUSG00000020372	0.243013	0.00151569	Rack1
ENSMUSG00000033184	-0.519664	0.00151569	Tmed7
ENSMUSG00000041763	-0.316715	0.00152476	Tpp2
ENSMUSG00000020444	0.259325	0.00152527	Guk1
ENSMUSG00000032570	-0.28198	0.00152748	Atp2c1
ENSMUSG00000034551	-0.643745	0.00152933	Hdx
ENSMUSG00000058709	0.283228	0.00152934	Egln2
ENSMUSG00000004187	0.251223	0.00153614	Kifc2
ENSMUSG00000027184	-0.28843	0.00153906	Caprin1
ENSMUSG00000106746	-1.21373	0.00154407	NA
ENSMUSG00000021486	0.289776	0.00154407	Prelid1
ENSMUSG00000017721	0.243301	0.00156524	Pigt
ENSMUSG00000019471	0.262561	0.00156524	Cdc37
ENSMUSG00000021945	-0.358001	0.00157729	Zmym2
ENSMUSG00000032030	-0.362038	0.00157729	Cul5
ENSMUSG00000042063	-0.474363	0.00157729	Zfp386
ENSMUSG00000109956	-0.923585	0.00157825	NA
ENSMUSG00000040021	-0.318773	0.00158008	Lats1
ENSMUSG00000031820	0.251634	0.00158008	Babam1
ENSMUSG00000025937	-0.366176	0.00158712	Lactb2
ENSMUSG00000039849	0.269726	0.00159008	Pcif1
ENSMUSG00000052135	0.541602	0.00159008	Foxo6
ENSMUSG00000026565	-0.40804	0.00159151	Pou2f1
ENSMUSG00000043445	0.380349	0.00159151	Pgp
ENSMUSG00000031556	0.240497	0.00159349	Tm2d2
ENSMUSG00000059518	0.315074	0.00160338	Znhit1
ENSMUSG00000030122	0.237116	0.00160338	Ptms
ENSMUSG00000064030	0.346113	0.00160338	Pym1
ENSMUSG00000021597	-0.629265	0.00160338	Slf1
ENSMUSG00000061046	0.259069	0.00160338	Haghl
ENSMUSG00000002580	0.318957	0.0016039	Mien1
ENSMUSG00000018379	-0.448025	0.00160493	Srsf1
ENSMUSG00000027002	-0.232813	0.00160774	Nckap1
ENSMUSG00000042742	-0.717538	0.00160774	Bmt2
ENSMUSG00000038257	-0.88591	0.00160774	Glra3
ENSMUSG00000035164	-0.385518	0.00160774	Zc3h12c
ENSMUSG00000024947	0.24149	0.00160774	Men1
ENSMUSG00000032959	0.252449	0.00161452	Pebp1
ENSMUSG00000038784	-0.285964	0.00161452	Cnot4
ENSMUSG00000037824	0.252263	0.00161452	Tspan14
ENSMUSG00000047412	-0.43863	0.00161764	Zbtb44
ENSMUSG00000062753	0.324291	0.00161853	AI413582
ENSMUSG00000066037	-0.258505	0.00161903	Hnrnpr
ENSMUSG00000028212	-0.858342	0.00163016	Ccne2
ENSMUSG00000054178	-0.575751	0.00164329	NA
ENSMUSG00000028360	-0.473372	0.00166381	Slc44a5
ENSMUSG00000020477	0.327257	0.00166508	Mrps24
ENSMUSG00000044716	0.308047	0.00167721	Dok7
ENSMUSG00000044030	0.249126	0.00167721	Irf2bp1
ENSMUSG00000064254	0.369142	0.00167721	Ethe1
ENSMUSG00000037720	-0.525506	0.00168637	Tmem33
ENSMUSG00000005514	0.218515	0.00168637	Por
ENSMUSG00000078570	0.396293	0.00168848	1110065P20Rik
ENSMUSG00000040865	-0.346647	0.00169538	Ino80d
ENSMUSG00000020982	-0.257121	0.00169538	Nemf
ENSMUSG00000048347	-0.521532	0.00169538	Pcdhb18
ENSMUSG00000031517	-0.459692	0.00170266	Gpm6a
ENSMUSG00000104597	-0.374927	0.00170316	NA
ENSMUSG00000047141	-0.547704	0.00171189	Zfp654
ENSMUSG00000039656	0.232459	0.00171222	Rxrb
ENSMUSG00000042390	-0.187147	0.00177058	Gatad2b
ENSMUSG00000015745	0.372631	0.00177058	Plekho1
ENSMUSG00000028995	-0.315029	0.00177058	Fam126a
ENSMUSG00000051037	-0.967711	0.00177058	Zfp455
ENSMUSG00000028578	-0.580318	0.00177182	Caap1
ENSMUSG00000027206	-0.509215	0.00177194	Cops2
ENSMUSG00000040616	0.456588	0.00177194	Tmem51
ENSMUSG00000070923	-0.460922	0.00179044	Klhl9
ENSMUSG00000087620	-0.441502	0.00179501	5330434G04Rik
ENSMUSG00000034610	-0.28869	0.00179913	Zcchc11
ENSMUSG00000048109	-0.527632	0.00180135	Rbm15
ENSMUSG00000014592	-0.306118	0.00180135	Camta1
ENSMUSG00000032525	-0.265083	0.00180175	Nktr
ENSMUSG00000041014	-0.259252	0.00180304	Nrg3
ENSMUSG00000026667	-0.32389	0.00181799	Uhmk1
ENSMUSG00000051331	-0.366361	0.00181799	Cacna1c
ENSMUSG00000038717	0.53395	0.00181799	Atp5l
ENSMUSG00000020954	-0.415214	0.00181799	Strn3
ENSMUSG00000031818	0.254449	0.00182236	Cox4i1
ENSMUSG00000023277	0.313253	0.00182236	Twf2
ENSMUSG00000068551	0.301715	0.00182278	Zfp467
ENSMUSG00000019971	-0.402439	0.00183275	Cep290
ENSMUSG00000025958	-0.500337	0.00183452	Creb1
ENSMUSG00000037270	-0.260791	0.00183479	4932438A13Rik
ENSMUSG00000032621	-0.287562	0.00183649	Srek1
ENSMUSG00000029559	0.25049	0.00183655	2210016L21Rik
ENSMUSG00000033417	-0.330709	0.00184244	Cacul1
ENSMUSG00000025245	-0.467917	0.00186104	Lztfl1
ENSMUSG00000027009	-0.62178	0.00186181	Itga4
ENSMUSG00000043059	0.284539	0.00186181	Zfp513
ENSMUSG00000027534	-0.500902	0.00187882	Snx16
ENSMUSG00000037486	-0.271877	0.00188025	Asxl2
ENSMUSG00000027806	-0.346669	0.00188283	Tsc22d2
ENSMUSG00000097311	-0.560481	0.00188283	NA
ENSMUSG00000027281	-0.385631	0.00189809	Slx4ip
ENSMUSG00000054408	-0.368253	0.00190169	Spcs3
ENSMUSG00000016427	0.264554	0.00190245	Ndufa1
ENSMUSG00000020516	-0.38023	0.00190245	Rps6kb1
ENSMUSG00000028557	-0.482728	0.00191036	Rnf11
ENSMUSG00000103916	-1.0591	0.00192796	NA
ENSMUSG00000083773	0.302334	0.00192877	NA
ENSMUSG00000036779	-0.265614	0.00192877	Papd5
ENSMUSG00000039515	0.221214	0.00192886	Ptpa
ENSMUSG00000028484	-0.393879	0.00193327	Psip1
ENSMUSG00000106651	-0.562446	0.00193543	NA
ENSMUSG00000037236	-0.488181	0.00195416	Matr3
ENSMUSG00000062014	-0.548463	0.00196324	Gmfb
ENSMUSG00000051455	-1.01777	0.00196559	Meioc
ENSMUSG00000057841	0.29647	0.00197103	Rpl32
ENSMUSG00000032403	-0.710757	0.00198066	2300009A05Rik
ENSMUSG00000028676	-0.532535	0.001982	Srsf10
ENSMUSG00000025939	-0.447943	0.00199305	Ube2w
ENSMUSG00000024941	0.239072	0.00202042	Scyl1
ENSMUSG00000025997	-0.602582	0.00202777	Ikzf2
ENSMUSG00000029920	-0.313432	0.00203471	Smarcad1
ENSMUSG00000027163	0.285756	0.00203487	Commd9
ENSMUSG00000016150	-0.487915	0.00203487	Tenm1
ENSMUSG00000073016	-0.460739	0.00203487	Uprt
ENSMUSG00000030805	0.228109	0.00203487	Stx4a
ENSMUSG00000036371	-0.295207	0.00205596	Serbp1
ENSMUSG00000109324	0.203513	0.00208833	Prmt1
ENSMUSG00000015092	0.279788	0.00209449	Edf1
ENSMUSG00000027447	0.254042	0.00209449	Cst3
ENSMUSG00000022800	-0.386671	0.00209449	Fyttd1
ENSMUSG00000031673	-0.286013	0.00210067	Cdh11
ENSMUSG00000021693	-0.302852	0.00212104	Kif2a
ENSMUSG00000020572	-0.306972	0.00212669	Nampt
ENSMUSG00000028165	-0.337988	0.00217071	Cisd2
ENSMUSG00000046096	-0.479058	0.0021736	BC030336
ENSMUSG00000010376	0.235887	0.00217511	Nedd8
ENSMUSG00000063810	-0.403191	0.00218023	Alms1
ENSMUSG00000093536	-0.377341	0.00218124	Smim17
ENSMUSG00000056763	-0.354382	0.0021829	Cspp1
ENSMUSG00000032757	-0.441522	0.00218542	Bet1
ENSMUSG00000100252	-0.430778	0.00218817	Mir124-2hg
ENSMUSG00000035637	0.321214	0.0021993	Grhpr
ENSMUSG00000020590	-0.332115	0.00221968	Snx13
ENSMUSG00000063253	-0.415196	0.0022267	Scoc
ENSMUSG00000019256	-0.390296	0.00223437	Ahr
ENSMUSG00000016493	-0.577213	0.00223894	Cd46
ENSMUSG00000040896	-0.340205	0.00223894	Kcnd3
ENSMUSG00000020737	0.224638	0.00223894	Jpt1
ENSMUSG00000037787	0.228299	0.00223894	Apopt1
ENSMUSG00000023883	-0.282162	0.00223894	Phf10
ENSMUSG00000031823	0.230276	0.00224321	Zdhhc7
ENSMUSG00000023495	0.318104	0.00224574	Pcbp4
ENSMUSG00000021704	-0.32396	0.0022485	Mtx3
ENSMUSG00000026576	-0.156494	0.00224989	Atp1b1
ENSMUSG00000040550	-0.321607	0.00225625	Otud6b
ENSMUSG00000102411	-0.56724	0.00225625	NA
ENSMUSG00000044288	-0.394634	0.00226806	Cnr1
ENSMUSG00000103076	-1.04513	0.00227042	NA
ENSMUSG00000020150	0.357582	0.00227801	Gamt
ENSMUSG00000018821	0.331511	0.00228071	Avpi1
ENSMUSG00000042595	-0.715471	0.00228116	Fam199x
ENSMUSG00000025262	-0.259212	0.00228116	Fam120c
ENSMUSG00000022175	0.258073	0.00228329	Lrp10
ENSMUSG00000028189	-0.391897	0.00228402	Ctbs
ENSMUSG00000042505	-0.454478	0.0022875	Sdhaf3
ENSMUSG00000047714	-0.225288	0.00229939	Ppp1r2
ENSMUSG00000060803	0.303385	0.00230026	Gstp1
ENSMUSG00000061601	-0.333879	0.00230308	Pclo
ENSMUSG00000046785	-0.48614	0.00230308	Epm2aip1
ENSMUSG00000025001	-0.53613	0.00230308	Hells
ENSMUSG00000071074	0.227044	0.00230402	Yipf3
ENSMUSG00000030707	0.284438	0.00231089	Coro1a
ENSMUSG00000064264	0.305705	0.00233953	Zfp428
ENSMUSG00000046351	-0.455288	0.00233953	Zfp322a
ENSMUSG00000097971	1.24613	0.00233953	NA
ENSMUSG00000054091	0.293586	0.00235419	1810037I17Rik
ENSMUSG00000039611	0.193443	0.00236928	Tmem246
ENSMUSG00000055480	-0.609646	0.00236928	Zfp458
ENSMUSG00000025860	-0.489845	0.0023714	Xiap
ENSMUSG00000110317	-0.448708	0.0023714	NA
ENSMUSG00000025609	-0.354496	0.00238274	Mkln1
ENSMUSG00000027804	-0.311986	0.00238364	Ppid
ENSMUSG00000044496	0.297122	0.00238364	2510039O18Rik
ENSMUSG00000025777	-0.361201	0.00238592	Gdap1
ENSMUSG00000020821	0.241427	0.00238861	Kif1c
ENSMUSG00000073563	-0.331494	0.00239141	Csnk1g3
ENSMUSG00000103443	-1.05665	0.00239454	NA
ENSMUSG00000023991	0.290841	0.00239454	Foxp4
ENSMUSG00000024083	-0.25558	0.00239454	Pja2
ENSMUSG00000036097	-0.296039	0.00239454	Slf2
ENSMUSG00000057229	0.182622	0.00240658	Dmac2
ENSMUSG00000035478	0.256616	0.00240671	Mbd3
ENSMUSG00000025234	-0.323684	0.00240671	Arih1
ENSMUSG00000042745	0.344624	0.00240834	Id1
ENSMUSG00000028851	0.275151	0.00241144	Nudc
ENSMUSG00000090031	-0.542697	0.00242297	NA
ENSMUSG00000015829	-0.314147	0.00242297	Tnr
ENSMUSG00000026864	-0.320749	0.00242297	Hspa5
ENSMUSG00000028188	-0.7839	0.00242297	Spata1
ENSMUSG00000065431	-1.12497	0.00242297	Mir186
ENSMUSG00000040859	0.22551	0.00242297	Bsdc1
ENSMUSG00000030086	0.216231	0.00242297	Chchd6
ENSMUSG00000048732	-0.297823	0.00242297	Klhl11
ENSMUSG00000020671	-0.305992	0.00242297	Rab10
ENSMUSG00000054604	-0.432496	0.00242404	Cggbp1
ENSMUSG00000031099	-0.365509	0.00242944	Smarca1
ENSMUSG00000030087	0.253753	0.00244219	Klf15
ENSMUSG00000028577	-0.246973	0.00245384	Plaa
ENSMUSG00000103983	-0.455127	0.0024602	NA
ENSMUSG00000001986	-0.284447	0.0024602	Gria3
ENSMUSG00000021831	-0.423268	0.0024602	Ero1l
ENSMUSG00000034951	0.211881	0.00246629	Cog7
ENSMUSG00000019428	0.25051	0.00246674	Fkbp8
ENSMUSG00000031200	-0.574858	0.00246773	Mtcp1
ENSMUSG00000025016	-0.393433	0.00246773	Tm9sf3
ENSMUSG00000042410	-0.322771	0.0024846	Agps
ENSMUSG00000020134	-0.273924	0.00248878	Peli1
ENSMUSG00000104037	-0.668768	0.00248888	NA
ENSMUSG00000102593	-0.740963	0.00248888	NA
ENSMUSG00000075700	-0.48954	0.00249627	Selenot
ENSMUSG00000009030	-0.407531	0.00249885	Pdcl
ENSMUSG00000020594	-0.315085	0.00251231	Pum2
ENSMUSG00000056608	-0.223303	0.00251605	Chd9
ENSMUSG00000013663	-0.441296	0.00251605	Pten
ENSMUSG00000022329	-0.392962	0.00253335	Stk3
ENSMUSG00000065990	0.230248	0.00253429	Aurkaip1
ENSMUSG00000024483	-0.191495	0.00253429	Ankhd1
ENSMUSG00000003068	0.263263	0.00254298	Stk11
ENSMUSG00000026558	0.281211	0.0025491	Uck2
ENSMUSG00000031433	-0.576338	0.00255059	Rbm41
ENSMUSG00000025423	-0.326088	0.00255059	Pias2
ENSMUSG00000109539	-0.911644	0.00255069	NA
ENSMUSG00000024479	-0.36275	0.00255747	Mal2
ENSMUSG00000003873	0.335941	0.00256213	Bax
ENSMUSG00000031760	0.247081	0.00256303	Mt3
ENSMUSG00000019906	-0.423161	0.00256899	Lin7a
ENSMUSG00000052137	-0.503396	0.00256918	Rbm12b2
ENSMUSG00000090841	0.198279	0.00257491	Myl6
ENSMUSG00000022055	-0.298424	0.00257527	Nefl
ENSMUSG00000001525	0.197305	0.00257533	Tubb5
ENSMUSG00000028926	-0.219311	0.00257565	Cdk14
ENSMUSG00000093674	0.263847	0.00258129	Rpl41
ENSMUSG00000020053	-0.487846	0.00258166	Igf1
ENSMUSG00000007989	-0.424526	0.00260277	Fzd3
ENSMUSG00000020986	-0.259188	0.00260401	Sec23a
ENSMUSG00000019689	0.325454	0.00260451	Fmc1
ENSMUSG00000003363	0.261939	0.0026072	Pld3
ENSMUSG00000025337	0.202349	0.00261137	Sbds
ENSMUSG00000051098	-0.438287	0.00261495	Mblac2
ENSMUSG00000040446	-0.192585	0.00261495	Rprd1a
ENSMUSG00000024976	-0.297596	0.00261495	Shoc2
ENSMUSG00000027598	-0.284503	0.00262051	Itch
ENSMUSG00000034647	-0.349483	0.00262051	Ankrd12
ENSMUSG00000067847	0.429316	0.00262976	Romo1
ENSMUSG00000009575	-0.246677	0.00262976	Cbx5
ENSMUSG00000044857	0.2975	0.00262976	Lemd2
ENSMUSG00000022789	-0.345077	0.00263564	Dnm1l
ENSMUSG00000036751	0.27954	0.00263618	Cox6b1
ENSMUSG00000102302	-0.59471	0.00264792	NA
ENSMUSG00000047368	-0.558888	0.00266685	Abhd17b
ENSMUSG00000073131	-0.698858	0.00267218	Vma21
ENSMUSG00000019370	0.20841	0.00267218	Calm3
ENSMUSG00000035798	-0.272357	0.00267218	Zdhhc17
ENSMUSG00000050505	-0.452176	0.00267218	Pcdh20
ENSMUSG00000051373	0.245092	0.00269218	Plpp7
ENSMUSG00000040759	0.300034	0.00269218	Cmtm5
ENSMUSG00000042473	-0.616838	0.0027067	Tbc1d8b
ENSMUSG00000020163	0.295376	0.00270708	Uqcr11
ENSMUSG00000017493	0.384746	0.00271134	Igfbp4
ENSMUSG00000005371	-0.301837	0.0027226	Fbxo11
ENSMUSG00000032262	-0.350303	0.00272336	Elovl4
ENSMUSG00000024073	-0.258587	0.00272336	Birc6
ENSMUSG00000034593	-0.231911	0.00272678	Myo5a
ENSMUSG00000032609	0.391216	0.00273345	Klhdc8b
ENSMUSG00000036282	-0.596396	0.00274181	Naa30
ENSMUSG00000038034	0.219662	0.00274374	Igsf8
ENSMUSG00000026781	-0.348427	0.00275548	Acbd5
ENSMUSG00000034194	0.250013	0.00276	R3hcc1
ENSMUSG00000037674	-0.366741	0.00276	Rfx7
ENSMUSG00000040520	-0.488108	0.00280004	Manea
ENSMUSG00000029722	0.217369	0.00280018	Agfg2
ENSMUSG00000020211	0.236729	0.00281692	Sf3a2
ENSMUSG00000037499	0.307439	0.00282494	Nenf
ENSMUSG00000020464	-0.390464	0.00282494	Pnpt1
ENSMUSG00000010057	0.206239	0.00286042	Nprl2
ENSMUSG00000007872	0.49985	0.00286634	Id3
ENSMUSG00000074247	0.23203	0.00286782	Dda1
ENSMUSG00000026811	0.224098	0.00288673	St6galnac6
ENSMUSG00000031059	0.220576	0.00288673	Ndufb11
ENSMUSG00000037621	0.665554	0.00288673	Atoh8
ENSMUSG00000031708	0.240843	0.00288673	Tecr
ENSMUSG00000042632	0.235877	0.00288673	Pla2g6
ENSMUSG00000083679	0.41068	0.00288851	NA
ENSMUSG00000036442	0.247249	0.00288851	Thap11
ENSMUSG00000063889	-0.303596	0.00289068	Crem
ENSMUSG00000047843	0.374507	0.00289723	Bri3
ENSMUSG00000075706	0.280734	0.00289723	Gpx4
ENSMUSG00000029059	0.266512	0.0029025	Fam213b
ENSMUSG00000001053	0.462448	0.00291397	N4bp3
ENSMUSG00000029875	0.372297	0.00291397	Ccdc184
ENSMUSG00000029298	-0.866737	0.00291537	Gbp9
ENSMUSG00000106535	-1.04012	0.00291942	NA
ENSMUSG00000016940	0.196157	0.00291942	Kctd2
ENSMUSG00000033900	-0.261927	0.00293925	Map9
ENSMUSG00000040690	0.282925	0.00294637	Col16a1
ENSMUSG00000054099	-0.532214	0.00294637	Slc25a40
ENSMUSG00000072704	-0.525345	0.00295186	Smim10l1
ENSMUSG00000035851	-0.346598	0.00295637	Ythdc1
ENSMUSG00000032330	0.259937	0.00295637	Cox7a2
ENSMUSG00000024193	0.275988	0.00297149	Phf1
ENSMUSG00000074519	-0.440551	0.0029726	Zfp971
ENSMUSG00000034163	-0.286681	0.0029726	Zfc3h1
ENSMUSG00000033671	-0.26034	0.00298103	Cep350
ENSMUSG00000091811	0.324263	0.00298431	Inafm1
ENSMUSG00000032405	-0.220294	0.00298431	Pias1
ENSMUSG00000003500	0.226289	0.00298866	Impdh1
ENSMUSG00000022037	0.288286	0.00299334	Clu
ENSMUSG00000039701	-0.413251	0.00299345	Usp53
ENSMUSG00000025907	-0.448964	0.0030019	Rb1cc1
ENSMUSG00000022995	-0.247227	0.0030019	Enah
ENSMUSG00000045211	0.2553	0.00301023	Nudt18
ENSMUSG00000025128	-0.381655	0.0030131	Bhlhe22
ENSMUSG00000030842	0.256329	0.0030133	Lamtor1
ENSMUSG00000011096	0.275567	0.0030348	Akt1s1
ENSMUSG00000024059	-0.220741	0.00303978	Clip4
ENSMUSG00000028546	-0.491705	0.00304629	Elavl4
ENSMUSG00000031879	0.340473	0.00305169	Fam96b
ENSMUSG00000052301	0.36718	0.00306309	Doc2a
ENSMUSG00000032299	0.24728	0.00307396	Commd4
ENSMUSG00000020436	-0.453058	0.00307787	Gabrg2
ENSMUSG00000061911	-0.207121	0.00308039	Myt1l
ENSMUSG00000022890	0.194578	0.00308039	Atp5j
ENSMUSG00000052253	0.227721	0.00309161	Zfp622
ENSMUSG00000038520	0.256238	0.00311607	Tbc1d17
ENSMUSG00000030313	-0.305564	0.00312025	Dennd5b
ENSMUSG00000015478	0.298758	0.00313356	Rnf5
ENSMUSG00000037060	0.379873	0.00315734	Cavin3
ENSMUSG00000020282	0.323226	0.00315734	Rhbdf1
ENSMUSG00000051146	0.373182	0.00315862	Camk2n2
ENSMUSG00000029030	0.207934	0.00316639	Tprgl
ENSMUSG00000020290	-0.569765	0.00316639	Xpo1
ENSMUSG00000018286	0.26123	0.00316639	Psmb6
ENSMUSG00000027803	-0.289237	0.00318281	Wwtr1
ENSMUSG00000037126	0.321785	0.00319218	Psd
ENSMUSG00000038836	-0.418658	0.00320915	Agbl3
ENSMUSG00000006517	0.382841	0.00323041	Mvd
ENSMUSG00000022075	0.209776	0.00323041	Rhobtb2
ENSMUSG00000030611	0.263393	0.00324244	Mrps11
ENSMUSG00000032763	0.309085	0.00326147	Ilvbl
ENSMUSG00000042197	-0.323867	0.00327775	Zfp451
ENSMUSG00000054855	0.333371	0.00327775	Rnd1
ENSMUSG00000030495	0.257466	0.00328121	Slc7a10
ENSMUSG00000024777	0.201219	0.00328121	Ppp2r5b
ENSMUSG00000092448	-0.730289	0.00328758	NA
ENSMUSG00000005625	0.205745	0.00328761	Psmd4
ENSMUSG00000000915	0.255097	0.0032899	Hip1r
ENSMUSG00000033676	-0.250336	0.0032899	Gabrb3
ENSMUSG00000060240	0.175633	0.0032899	Cend1
ENSMUSG00000020716	-0.238127	0.0032899	Nf1
ENSMUSG00000043313	-0.460193	0.0032899	Pcdhb19
ENSMUSG00000031631	-0.241667	0.00329541	Cfap97
ENSMUSG00000027692	-0.225088	0.00329551	Tnik
ENSMUSG00000040048	0.216299	0.00331214	Ndufb10
ENSMUSG00000024759	-0.333394	0.00331716	Atl3
ENSMUSG00000007721	0.262599	0.00332868	Ccdc124
ENSMUSG00000070394	0.308262	0.00333155	Tmem256
ENSMUSG00000022664	-0.329954	0.00333155	Slc35a5
ENSMUSG00000032741	0.191803	0.00333198	Tpcn1
ENSMUSG00000003528	0.238035	0.00333965	Slc25a1
ENSMUSG00000028461	0.304259	0.00335936	Ccdc107
ENSMUSG00000029404	0.283646	0.00336635	Arl6ip4
ENSMUSG00000022797	-0.420688	0.00337464	Tfrc
ENSMUSG00000097340	-0.924026	0.00337748	NA
ENSMUSG00000002768	0.243647	0.00337748	Mea1
ENSMUSG00000036712	-0.24104	0.00338834	Cyld
ENSMUSG00000043631	-0.603838	0.00341072	Ecm2
ENSMUSG00000013736	-0.31702	0.00342838	Trnt1
ENSMUSG00000038056	-0.283329	0.00345117	Kmt2c
ENSMUSG00000030031	-0.591396	0.00345117	Kbtbd8
ENSMUSG00000086429	-1.10868	0.00345117	Gt(ROSA)26Sor
ENSMUSG00000051390	0.293158	0.00345117	Zbtb22
ENSMUSG00000024953	0.229964	0.0034537	Prdx5
ENSMUSG00000051985	0.896087	0.00346058	Igfn1
ENSMUSG00000040321	-0.416506	0.00346058	Zfp770
ENSMUSG00000020719	-0.289824	0.00346058	Ddx5
ENSMUSG00000039100	-0.231099	0.00346058	2019-03-06
ENSMUSG00000004110	-0.355059	0.00350638	Cacna1e
ENSMUSG00000015085	0.357416	0.00352232	Entpd2
ENSMUSG00000011589	0.268803	0.0035247	Fsd1
ENSMUSG00000016554	0.23562	0.00352902	Eif3d
ENSMUSG00000064367	-0.40907	0.00352902	ND5
ENSMUSG00000015790	0.177134	0.00354201	Surf1
ENSMUSG00000038467	0.182382	0.00354201	Chmp4b
ENSMUSG00000044667	-0.261003	0.00354535	Plppr4
ENSMUSG00000024811	-0.278042	0.00354535	Tnks2
ENSMUSG00000025171	0.392704	0.00354618	Ubtd1
ENSMUSG00000024621	0.239058	0.0035466	Csf1r
ENSMUSG00000071649	0.256421	0.00354728	B3gat3
ENSMUSG00000017412	-0.53596	0.00355054	Cacnb4
ENSMUSG00000030800	0.872481	0.0035522	Prss8
ENSMUSG00000052155	-0.544598	0.00355357	Acvr2a
ENSMUSG00000038095	-0.16808	0.00355441	Sbno1
ENSMUSG00000054051	-0.275078	0.00356268	Ercc6
ENSMUSG00000022391	0.156574	0.00356268	Rangap1
ENSMUSG00000050192	-0.485417	0.00356589	Eif5a2
ENSMUSG00000032076	-0.355247	0.00356589	Cadm1
ENSMUSG00000056629	0.188778	0.0035695	Fkbp2
ENSMUSG00000044134	0.376832	0.00358136	Fam109a
ENSMUSG00000068748	-0.270542	0.0035844	Ptprz1
ENSMUSG00000071711	0.290303	0.00359217	Mpst
ENSMUSG00000046311	-0.407443	0.00359237	Zfp62
ENSMUSG00000041297	-0.163235	0.00359492	Cdk13
ENSMUSG00000029403	-0.318706	0.00362056	Cdkl2
ENSMUSG00000011831	-0.287285	0.0036248	Evi5
ENSMUSG00000002985	0.324363	0.00362965	Apoe
ENSMUSG00000020190	0.258052	0.00362965	Mknk2
ENSMUSG00000022553	0.218557	0.00363065	Maf1
ENSMUSG00000098041	-0.693852	0.00363485	NA
ENSMUSG00000029001	0.192516	0.00364043	Fbxo44
ENSMUSG00000024101	0.243602	0.00364127	Washc1
ENSMUSG00000105176	-0.545426	0.00364445	NA
ENSMUSG00000044080	0.294208	0.00364906	S100a1
ENSMUSG00000024181	0.246392	0.00364906	Mrpl28
ENSMUSG00000005354	0.215045	0.00365874	Txn2
ENSMUSG00000024158	0.22238	0.00367791	Hagh
ENSMUSG00000030682	0.197491	0.00367814	Cdipt
ENSMUSG00000033282	-0.312557	0.00367814	Rpgrip1l
ENSMUSG00000042042	-0.537673	0.00368436	Csgalnact2
ENSMUSG00000039239	-0.557377	0.00370436	Tgfb2
ENSMUSG00000024927	0.298728	0.00370783	Rela
ENSMUSG00000027708	-0.507405	0.00371305	Dcun1d1
ENSMUSG00000030579	0.325299	0.00371305	Tyrobp
ENSMUSG00000020273	-0.417816	0.00371305	Papolg
ENSMUSG00000025135	0.221366	0.0037145	Anapc11
ENSMUSG00000030671	-0.29955	0.00372491	Pde3b
ENSMUSG00000028070	0.244789	0.00374863	Naxe
ENSMUSG00000058355	-0.2918	0.00375087	Abce1
ENSMUSG00000024962	0.235744	0.00375087	Vegfb
ENSMUSG00000039715	0.25748	0.00375553	Wdr34
ENSMUSG00000021420	0.299224	0.00376668	Fars2
ENSMUSG00000036186	0.245681	0.0037701	Fam69b
ENSMUSG00000019362	0.266795	0.00377612	D8Ertd738e
ENSMUSG00000004980	-0.294632	0.00379667	Hnrnpa2b1
ENSMUSG00000029669	-0.52261	0.00379702	Tspan12
ENSMUSG00000042737	0.355153	0.00381547	Dpm3
ENSMUSG00000034723	-0.343801	0.00381743	Tmx4
ENSMUSG00000020778	0.261694	0.00381743	Ten1
ENSMUSG00000057561	-0.318188	0.00381743	Eif1a
ENSMUSG00000056268	-0.326155	0.00381927	Dennd1b
ENSMUSG00000019878	-0.338793	0.00381927	Hsf2
ENSMUSG00000031983	0.245103	0.00382414	2310022B05Rik
ENSMUSG00000109157	-0.835847	0.00382677	NA
ENSMUSG00000034686	0.404351	0.00382677	Prr7
ENSMUSG00000036792	-0.229054	0.00384526	Mbd5
ENSMUSG00000071708	-0.325629	0.00386112	Sms
ENSMUSG00000060510	-0.372124	0.00387392	Zfp266
ENSMUSG00000006675	0.221588	0.00389166	P4htm
ENSMUSG00000022956	0.230918	0.00390823	Atp5o
ENSMUSG00000006717	0.222063	0.0039169	Acot13
ENSMUSG00000021557	-0.211458	0.0039294	Agtpbp1
ENSMUSG00000025766	-0.395565	0.00395348	D3Ertd751e
ENSMUSG00000026031	-0.287108	0.00396743	Cflar
ENSMUSG00000028719	-0.488692	0.00396743	Cmpk1
ENSMUSG00000028382	-0.521066	0.00397274	Ptbp3
ENSMUSG00000038502	0.257081	0.00397921	Ptov1
ENSMUSG00000068220	0.382179	0.00397921	Lgals1
ENSMUSG00000026520	0.30002	0.00400168	Pycr2
ENSMUSG00000067430	-0.43741	0.00400168	Zfp763
ENSMUSG00000008575	-0.39862	0.00400484	Nfib
ENSMUSG00000027620	-0.31215	0.00400864	Rbm39
ENSMUSG00000072964	-0.269698	0.00400864	Bhlhb9
ENSMUSG00000100213	-0.674077	0.00401352	NA
ENSMUSG00000053565	0.219642	0.00401352	Eif3k
ENSMUSG00000048047	-0.532309	0.00403422	Zbtb33
ENSMUSG00000030201	-0.238537	0.00407484	Lrp6
ENSMUSG00000041817	-0.382932	0.00409111	Fam169a
ENSMUSG00000016921	-0.27819	0.00409193	Srsf6
ENSMUSG00000042675	0.26581	0.00409371	Ypel3
ENSMUSG00000033055	0.320982	0.00409371	Ankrd54
ENSMUSG00000028607	0.393619	0.0041054	Cpt2
ENSMUSG00000027327	0.277304	0.00411321	1700037H04Rik
ENSMUSG00000060771	-0.380191	0.00413049	Tsga10
ENSMUSG00000110185	-0.584429	0.0041523	Igip
ENSMUSG00000078546	-0.767004	0.00415662	Zfp995
ENSMUSG00000091896	-0.368355	0.00416403	Ube2d2a
ENSMUSG00000024970	0.215522	0.00417711	AI846148
ENSMUSG00000028514	-0.198043	0.0041926	Usp24
ENSMUSG00000023010	0.174529	0.0041926	Tmbim6
ENSMUSG00000002102	0.232686	0.00420101	Psmc3
ENSMUSG00000025730	0.248358	0.0042087	Rab40c
ENSMUSG00000074457	0.354563	0.00421298	S100a16
ENSMUSG00000028393	0.279094	0.00421298	Alad
ENSMUSG00000028971	0.510569	0.00422723	Cort
ENSMUSG00000056153	-0.502857	0.00422723	Socs6
ENSMUSG00000027016	-0.224582	0.00422803	Zfp385b
ENSMUSG00000071359	-0.250725	0.00422803	Tbpl1
ENSMUSG00000033707	0.224857	0.00422803	C030006K11Rik
ENSMUSG00000030779	-0.23505	0.0042427	Rbbp6
ENSMUSG00000029684	-0.347338	0.004245	Wasl
ENSMUSG00000000378	0.246667	0.004245	Ccm2
ENSMUSG00000040253	-0.747261	0.00425122	Gbp7
ENSMUSG00000052629	0.418952	0.00425122	NA
ENSMUSG00000031788	0.305519	0.00425122	Kifc3
ENSMUSG00000041966	-0.332825	0.00425362	Dcaf17
ENSMUSG00000028274	-0.381716	0.00425365	Rngtt
ENSMUSG00000037348	0.24908	0.00425533	Paqr7
ENSMUSG00000029253	-0.242464	0.00425533	Cenpc1
ENSMUSG00000069744	0.31114	0.00425533	Psmb3
ENSMUSG00000073755	0.179196	0.00428594	5730409E04Rik
ENSMUSG00000025967	0.165162	0.00428824	Eef1b2
ENSMUSG00000033685	0.327212	0.00428824	Ucp2
ENSMUSG00000031007	-0.290069	0.00428951	Atp6ap2
ENSMUSG00000024429	0.218001	0.0042996	Gnl1
ENSMUSG00000020070	-0.234148	0.00430194	Rufy2
ENSMUSG00000027581	0.178896	0.0043032	Stmn3
ENSMUSG00000031762	0.388022	0.00431019	Mt2
ENSMUSG00000021606	0.290623	0.00432417	Ndufs6
ENSMUSG00000025915	-0.383496	0.00435666	Sgk3
ENSMUSG00000057406	-0.228608	0.00435666	Nsd2
ENSMUSG00000044807	-0.320068	0.00435666	Zfp354c
ENSMUSG00000097571	-0.428332	0.00437038	Jpx
ENSMUSG00000010607	0.243314	0.00437078	Pigyl
ENSMUSG00000038650	0.244582	0.00437883	Rnh1
ENSMUSG00000030604	-0.45323	0.00438762	Zfp626
ENSMUSG00000040351	-0.235031	0.00438955	Ankib1
ENSMUSG00000028124	-0.401277	0.00439432	Gclm
ENSMUSG00000041571	0.29155	0.00439845	Selenow
ENSMUSG00000029227	-0.21751	0.00441168	Fip1l1
ENSMUSG00000024661	0.262813	0.00442592	Fth1
ENSMUSG00000046434	-0.432949	0.00442863	Hnrnpa1
ENSMUSG00000026851	0.180831	0.00443803	BC005624
ENSMUSG00000031583	-0.267133	0.00443803	Wrn
ENSMUSG00000026096	-0.369651	0.00446516	Osgepl1
ENSMUSG00000020889	0.233483	0.00446516	Nr1d1
ENSMUSG00000021613	-0.502838	0.00449905	Hapln1
ENSMUSG00000021843	-0.22645	0.00449951	Ktn1
ENSMUSG00000106288	-0.943304	0.00452406	NA
ENSMUSG00000036291	-0.357461	0.00452476	Ap5m1
ENSMUSG00000047126	-0.225262	0.00455615	Cltc
ENSMUSG00000000266	-0.365346	0.00456427	Mid2
ENSMUSG00000097151	-0.920816	0.00457422	NA
ENSMUSG00000021188	-0.273116	0.00457422	Trip11
ENSMUSG00000014907	-0.394596	0.00458452	Naf1
ENSMUSG00000030061	-0.290255	0.00459208	Uba3
ENSMUSG00000021930	-0.305553	0.00459351	Spryd7
ENSMUSG00000029817	-0.367231	0.00459603	Tra2a
ENSMUSG00000034463	0.347657	0.00459603	Scara3
ENSMUSG00000004591	-0.361736	0.00459811	Pkn2
ENSMUSG00000029119	0.30232	0.00460717	Man2b2
ENSMUSG00000086095	-0.435268	0.00460717	Gm15328
ENSMUSG00000024845	0.282435	0.00460717	NA
ENSMUSG00000003273	0.272166	0.00461364	Car11
ENSMUSG00000102602	-0.451114	0.00461395	NA
ENSMUSG00000020137	-0.373954	0.00461751	Thap2
ENSMUSG00000024122	-0.198901	0.00466022	Pdpk1
ENSMUSG00000028466	0.232201	0.00466576	Creb3
ENSMUSG00000078429	0.211378	0.0046739	Ctdsp2
ENSMUSG00000070695	-0.320022	0.00468596	Cntnap5a
ENSMUSG00000020253	0.296944	0.00468802	Ppm1m
ENSMUSG00000045503	0.221347	0.00470695	Sys1
ENSMUSG00000041143	0.534253	0.00470695	Tmco4
ENSMUSG00000052214	0.173519	0.00470695	Opa3
ENSMUSG00000061718	0.294252	0.00470695	Ppp1r1b
ENSMUSG00000036430	0.345262	0.00472321	Tbcc
ENSMUSG00000024012	0.235553	0.00473185	Mtch1
ENSMUSG00000061455	-0.235539	0.00473444	Stx17
ENSMUSG00000063273	-0.395873	0.00474979	Naa15
ENSMUSG00000001100	0.177272	0.00474979	Poldip2
ENSMUSG00000030120	0.234269	0.00478344	Mlf2
ENSMUSG00000019295	0.211517	0.00479044	Tmem129
ENSMUSG00000108621	-0.54077	0.00479044	NA
ENSMUSG00000041716	-0.489143	0.00479044	Gm20604
ENSMUSG00000036908	0.301025	0.00479044	Unc93b1
ENSMUSG00000028445	0.305571	0.00479805	Enho
ENSMUSG00000050714	-0.558591	0.00479917	Zbtb26
ENSMUSG00000021209	-0.358115	0.00480605	Ppp4r4
ENSMUSG00000028973	0.217029	0.00480612	Abcb8
ENSMUSG00000037771	0.22498	0.00482526	Slc32a1
ENSMUSG00000041241	0.202985	0.00482526	Mul1
ENSMUSG00000056413	0.256783	0.00482526	Adap1
ENSMUSG00000095123	-0.332728	0.00482526	NA
ENSMUSG00000052479	-0.704028	0.00482526	A330008L17Rik
ENSMUSG00000062380	0.220654	0.00482526	Tubb3
ENSMUSG00000066829	-0.324956	0.00482526	Zfp810
ENSMUSG00000025792	0.262281	0.00482526	Slc25a10
ENSMUSG00000106498	-0.632167	0.00483655	NA
ENSMUSG00000034891	0.241698	0.00483776	Sncb
ENSMUSG00000079598	0.251774	0.00484625	Clec2l
ENSMUSG00000008140	0.258141	0.0048622	Emc10
ENSMUSG00000096954	-0.483219	0.00490228	NA
ENSMUSG00000034353	0.303418	0.00490557	Ramp1
ENSMUSG00000022132	0.240336	0.00491131	Cldn10
ENSMUSG00000057322	0.353327	0.00491131	Rpl38
ENSMUSG00000001260	-0.542293	0.00492151	Gabrg1
ENSMUSG00000022883	-0.262412	0.00492151	Robo1
ENSMUSG00000041483	-0.408026	0.00495289	Zfp281
ENSMUSG00000108358	-0.41138	0.00495289	NA
ENSMUSG00000021700	-0.361715	0.00495289	Rab3c
ENSMUSG00000097451	-0.292237	0.00495289	NA
ENSMUSG00000008384	0.409755	0.00496247	Sertad1
ENSMUSG00000020074	-0.268104	0.00496247	Ccar1
ENSMUSG00000107531	-0.912433	0.00496247	NA
ENSMUSG00000038122	-0.343177	0.00496557	Tbc1d32
ENSMUSG00000041629	0.229567	0.00498455	Fam104a
ENSMUSG00000036966	0.203707	0.00500044	Spryd3
ENSMUSG00000024414	0.238683	0.00501497	Mrpl27
ENSMUSG00000020440	0.219475	0.00501515	Arf5
ENSMUSG00000052144	-0.351664	0.00501515	Ppp4r2
ENSMUSG00000038026	0.205735	0.00504129	Kcnj9
ENSMUSG00000096146	0.205877	0.00504129	Kcnj11
ENSMUSG00000031654	0.525932	0.00505888	Cbln1
ENSMUSG00000028232	-0.408715	0.00506008	Tmem68
ENSMUSG00000062078	-0.52642	0.00506642	Qk
ENSMUSG00000022463	0.205661	0.00506685	Srebf2
ENSMUSG00000062901	-0.305639	0.00506685	Klhl24
ENSMUSG00000030757	-0.277237	0.00507377	Zkscan2
ENSMUSG00000021057	-0.285351	0.00508178	Akap5
ENSMUSG00000042532	0.243379	0.0050895	Golga7b
ENSMUSG00000030452	-0.334967	0.00510619	Nipa2
ENSMUSG00000045991	-0.584143	0.00513988	Onecut2
ENSMUSG00000020496	0.228851	0.0051402	Rnf187
ENSMUSG00000060988	-0.504448	0.00514312	Galnt13
ENSMUSG00000062203	-0.21893	0.00514312	Gspt1
ENSMUSG00000039771	0.281205	0.00517935	Polr2j
ENSMUSG00000024096	0.141389	0.00517935	Ralbp1
ENSMUSG00000053398	0.356622	0.00518462	Phgdh
ENSMUSG00000074158	-0.536457	0.00520772	Zfp976
ENSMUSG00000041935	-0.443753	0.00520993	AW549877
ENSMUSG00000063904	0.18127	0.00521603	Dpp3
ENSMUSG00000029167	-0.336325	0.00523062	Ppargc1a
ENSMUSG00000010095	0.200015	0.00523062	Slc3a2
ENSMUSG00000026411	0.220714	0.00523402	Tmem9
ENSMUSG00000022570	0.273987	0.00523402	Tsta3
ENSMUSG00000069769	-0.295801	0.0052563	Msi2
ENSMUSG00000035093	-0.201868	0.00526514	Secisbp2l
ENSMUSG00000019132	-0.221366	0.00526555	BC005537
ENSMUSG00000056755	-0.201872	0.00526843	Grm7
ENSMUSG00000097825	-0.73267	0.00527752	9630001P10Rik
ENSMUSG00000051703	0.316141	0.00528892	Tmem198
ENSMUSG00000044043	-0.329179	0.00529942	Pcdhb14
ENSMUSG00000024097	-0.44535	0.00530121	Srsf7
ENSMUSG00000020307	0.296635	0.00532333	Cdc34
ENSMUSG00000021171	-0.279098	0.00532766	Esyt2
ENSMUSG00000001157	-0.267147	0.00533403	Gmcl1
ENSMUSG00000001998	-0.296007	0.00535813	Ap4e1
ENSMUSG00000020570	-0.391849	0.00536335	Sypl
ENSMUSG00000020598	-0.182858	0.00536335	Nrcam
ENSMUSG00000047910	-0.451245	0.00536975	Pcdhb16
ENSMUSG00000014932	-0.498012	0.00537926	Yes1
ENSMUSG00000056004	-0.363404	0.00537931	9330182L06Rik
ENSMUSG00000030929	-0.31961	0.00537931	Eri2
ENSMUSG00000021835	0.626473	0.00537931	Bmp4
ENSMUSG00000050373	0.233295	0.00541477	Snx21
ENSMUSG00000036943	-0.369169	0.00541477	Rab8b
ENSMUSG00000020385	-0.290953	0.00541477	Clk4
ENSMUSG00000021313	-0.27372	0.00541477	Ryr2
ENSMUSG00000012429	-0.352392	0.00541477	Mplkip
ENSMUSG00000022255	-0.280992	0.00541477	Mtdh
ENSMUSG00000038760	-0.529238	0.00541477	Trhr
ENSMUSG00000031095	-0.414968	0.00541844	Cul4b
ENSMUSG00000022142	-0.242855	0.005419	Nup155
ENSMUSG00000093803	0.324641	0.00546838	Ppp2r3d
ENSMUSG00000039782	-0.438292	0.0054688	Cpeb2
ENSMUSG00000068264	0.257563	0.00548889	Ap5s1
ENSMUSG00000078784	-0.468048	0.00549765	1810022K09Rik
ENSMUSG00000010362	0.382277	0.00552043	Rdm1
ENSMUSG00000033972	-0.747882	0.00552977	Zfp944
ENSMUSG00000025979	-0.434123	0.00553075	Mob4
ENSMUSG00000043004	-0.354923	0.00553075	Gng2
ENSMUSG00000022474	0.256689	0.00553075	Pmm1
ENSMUSG00000030727	0.317648	0.00553518	Rabep2
ENSMUSG00000061111	0.237517	0.00554282	Mcrip1
ENSMUSG00000031930	0.16668	0.00554468	Wwp2
ENSMUSG00000020708	0.188459	0.00557217	Psmc5
ENSMUSG00000038150	0.213443	0.00557271	Ormdl3
ENSMUSG00000002524	0.232402	0.00557271	Puf60
ENSMUSG00000023904	0.22654	0.00557271	Hcfc1r1
ENSMUSG00000052581	-0.452828	0.0055827	Lrrtm4
ENSMUSG00000002083	0.362347	0.00559972	Bbc3
ENSMUSG00000068742	0.224251	0.00560548	Cry2
ENSMUSG00000045589	-0.300773	0.00560548	Frrs1l
ENSMUSG00000029729	-0.236955	0.00560548	Zkscan1
ENSMUSG00000020260	0.212967	0.00560548	Pofut2
ENSMUSG00000058704	-0.251799	0.00561063	Memo1
ENSMUSG00000103382	-0.964588	0.00561638	NA
ENSMUSG00000033411	-0.404872	0.00561638	Ctdspl2
ENSMUSG00000024077	-0.227825	0.0056275	Strn
ENSMUSG00000025616	-0.236488	0.00565656	Usp16
ENSMUSG00000039450	0.435599	0.0056617	Dcxr
ENSMUSG00000006050	0.171286	0.00566197	Sra1
ENSMUSG00000039661	0.320613	0.00566601	Dusp26
ENSMUSG00000045731	0.347104	0.00566601	Pnoc
ENSMUSG00000025393	0.133615	0.00567066	Atp5b
ENSMUSG00000059013	0.309883	0.00567877	Sh2d3c
ENSMUSG00000073418	0.406706	0.00570783	C4b
ENSMUSG00000029146	0.18538	0.00571047	Snx17
ENSMUSG00000004393	0.269765	0.00571703	Ddx56
ENSMUSG00000028692	0.182409	0.00571747	Akr1a1
ENSMUSG00000037344	0.225672	0.00572668	Slc12a9
ENSMUSG00000058076	0.222819	0.0057354	Sdhc
ENSMUSG00000068130	-0.850507	0.0057354	Zfp442
ENSMUSG00000030088	0.239143	0.0057354	Aldh1l1
ENSMUSG00000030643	-0.503265	0.00575201	Rab30
ENSMUSG00000040640	-0.28558	0.00575201	Erc2
ENSMUSG00000018293	0.185638	0.00577855	Pfn1
ENSMUSG00000027086	-0.243853	0.00577998	Fastkd1
ENSMUSG00000040044	-0.258747	0.00578233	Orc3
ENSMUSG00000027568	0.445912	0.00578753	Ntsr1
ENSMUSG00000021957	0.210651	0.00579728	Tkt
ENSMUSG00000048271	-0.211043	0.00581965	Rbm33
ENSMUSG00000078515	-0.233752	0.0058546	Ddi2
ENSMUSG00000044150	-0.645043	0.00585699	Bclaf3
ENSMUSG00000024511	-0.393402	0.00586198	Rab27b
ENSMUSG00000042298	-0.210235	0.00588995	Ttc19
ENSMUSG00000004264	0.208539	0.00592591	Phb2
ENSMUSG00000021929	-0.390681	0.00592591	Kpna3
ENSMUSG00000025903	-0.991132	0.00592878	Lypla1
ENSMUSG00000055026	-0.333118	0.00592878	Gabrg3
ENSMUSG00000040188	0.194822	0.00592878	Scamp2
ENSMUSG00000041846	-0.355316	0.00592878	Ppp4r3a
ENSMUSG00000047423	0.234279	0.00592878	AI837181
ENSMUSG00000070003	0.318819	0.0059391	Ssbp4
ENSMUSG00000025466	0.257843	0.00594545	Fuom
ENSMUSG00000005150	0.2278	0.00594545	Wdr83
ENSMUSG00000025651	0.196115	0.00594545	Uqcrc1
ENSMUSG00000041741	-0.484421	0.00595941	Pde3a
ENSMUSG00000041625	0.253875	0.00595941	Ggact
ENSMUSG00000024317	-0.695333	0.00595941	Rnf138
ENSMUSG00000054072	-1.21137	0.00595941	Iigp1
ENSMUSG00000012405	-0.426527	0.00597033	Rpl15
ENSMUSG00000079084	-0.38939	0.00597522	Ccdc82
ENSMUSG00000020733	0.228622	0.00597522	Slc9a3r1
ENSMUSG00000024357	0.301142	0.00597522	Sil1
ENSMUSG00000074166	-0.475824	0.00598275	AW146154
ENSMUSG00000020368	-0.301781	0.00598275	Canx
ENSMUSG00000034158	-0.338223	0.00598275	Lrrc58
ENSMUSG00000058624	-0.334566	0.00598275	Gda
ENSMUSG00000018634	0.407668	0.0059863	Crhr1
ENSMUSG00000028410	-0.338953	0.00600671	Dnaja1
ENSMUSG00000044647	-0.305204	0.00601165	Csrnp3
ENSMUSG00000030180	-0.246138	0.00601165	Kdm5a
ENSMUSG00000020027	-0.394423	0.00602081	Socs2
ENSMUSG00000021054	-0.413251	0.00602081	Sgpp1
ENSMUSG00000007021	0.19732	0.00602081	Syngr3
ENSMUSG00000069806	0.186964	0.00602616	Cacng7
ENSMUSG00000017548	-0.380347	0.00602869	Suz12
ENSMUSG00000018446	0.208523	0.00603561	C1qbp
ENSMUSG00000015837	0.18499	0.00603916	Sqstm1
ENSMUSG00000034349	-0.424312	0.00604131	Smc4
ENSMUSG00000057230	-0.162174	0.00604131	Aak1
ENSMUSG00000108917	-0.815704	0.00604131	NA
ENSMUSG00000027823	-0.434772	0.00606138	Gmps
ENSMUSG00000038084	-0.201497	0.00606138	Opa1
ENSMUSG00000027508	-0.200663	0.00606983	Pag1
ENSMUSG00000020745	-0.277069	0.00607306	Pafah1b1
ENSMUSG00000038014	-0.158528	0.00607838	Fam120a
ENSMUSG00000057396	-0.478631	0.00607838	Zfp759
ENSMUSG00000035585	0.252134	0.00609319	Tsen34
ENSMUSG00000003184	0.206589	0.00609527	Irf3
ENSMUSG00000027502	0.185588	0.00610207	Rtfdc1
ENSMUSG00000105286	-0.885188	0.00610207	NA
ENSMUSG00000038822	-0.292605	0.00610207	Hace1
ENSMUSG00000019578	0.22384	0.00610207	Ubxn6
ENSMUSG00000025220	-0.214907	0.00610207	Mgea5
ENSMUSG00000024892	0.210952	0.00613028	Pcx
ENSMUSG00000022601	-0.295794	0.00614536	Zbtb11
ENSMUSG00000024797	0.225556	0.00615477	Vps51
ENSMUSG00000054716	0.297476	0.00615722	Zfp771
ENSMUSG00000072066	-0.828465	0.00617067	6720489N17Rik
ENSMUSG00000034761	-0.255564	0.00617483	Map4k5
ENSMUSG00000047067	0.264513	0.00620179	Dusp28
ENSMUSG00000079083	-0.530583	0.00620179	Jrkl
ENSMUSG00000058454	0.274985	0.00621077	Dhcr7
ENSMUSG00000036800	-0.377036	0.00621077	Fam135b
ENSMUSG00000022403	-0.29955	0.00623665	St13
ENSMUSG00000009035	0.235235	0.00624272	Tmem184b
ENSMUSG00000053774	-0.352299	0.00624272	Ubxn7
ENSMUSG00000022529	-0.414295	0.00624579	Zfp263
ENSMUSG00000053801	0.343175	0.00627609	Grwd1
ENSMUSG00000030127	0.193334	0.00627798	Cops7a
ENSMUSG00000109005	-0.854541	0.00628312	NA
ENSMUSG00000067071	0.318103	0.00628735	Hes6
ENSMUSG00000028039	0.27685	0.00628735	Efna3
ENSMUSG00000031897	0.240713	0.00628735	Psmb10
ENSMUSG00000000197	-0.256631	0.00628735	Nalcn
ENSMUSG00000079677	0.246448	0.00628735	Fdx1l
ENSMUSG00000024259	-0.421425	0.00628735	Slc25a46
ENSMUSG00000067194	-0.425647	0.00629211	Eif1ax
ENSMUSG00000024286	-0.193047	0.00629211	Ccny
ENSMUSG00000034108	0.273978	0.00629211	Ccs
ENSMUSG00000022982	0.217191	0.00632103	Sod1
ENSMUSG00000061778	-0.403764	0.00634694	Mospd2
ENSMUSG00000020441	0.261968	0.00635106	2310033P09Rik
ENSMUSG00000029713	0.220911	0.00635686	Gnb2
ENSMUSG00000060090	-0.512046	0.00636711	Rp2
ENSMUSG00000022972	0.232117	0.0063719	1110004E09Rik
ENSMUSG00000074345	-0.325648	0.00638314	Tnfaip8l3
ENSMUSG00000020536	0.237272	0.00638883	Llgl1
ENSMUSG00000096910	-0.462071	0.00638883	Zfp955b
ENSMUSG00000075318	-0.244249	0.00639909	Scn2a
ENSMUSG00000003546	0.259571	0.00639909	Klc4
ENSMUSG00000028743	0.242397	0.00640355	Akr7a5
ENSMUSG00000033373	0.224872	0.00640355	Fntb
ENSMUSG00000043929	-0.61432	0.00640525	Klhl15
ENSMUSG00000037458	-0.34657	0.00640525	Azin1
ENSMUSG00000029130	-0.262373	0.00641407	Rnf32
ENSMUSG00000036372	0.257322	0.00641407	Tmem258
ENSMUSG00000028698	-0.167971	0.00645466	Pik3r3
ENSMUSG00000033434	0.295579	0.00645776	Gtpbp6
ENSMUSG00000105881	-0.441953	0.00645776	NA
ENSMUSG00000039841	-0.371867	0.00645776	Zfp800
ENSMUSG00000035864	-0.20442	0.0064687	Syt1
ENSMUSG00000025410	0.20825	0.00647224	Dctn2
ENSMUSG00000078495	-0.909521	0.00649285	Zfp984
ENSMUSG00000017221	0.206748	0.00649285	Psmd3
ENSMUSG00000018042	0.258538	0.00649285	Cyb5r3
ENSMUSG00000036299	0.169852	0.00649285	BC031181
ENSMUSG00000027520	-0.524766	0.00650524	Zdbf2
ENSMUSG00000025485	0.183453	0.00655496	Ric8a
ENSMUSG00000026032	0.205297	0.00655634	Ndufb3
ENSMUSG00000039795	-0.327365	0.00655968	Zfand1
ENSMUSG00000045031	-0.509538	0.00655968	Cetn4
ENSMUSG00000045414	-0.482327	0.00655968	1190002N15Rik
ENSMUSG00000059897	-0.533699	0.00656013	Zfp930
ENSMUSG00000054387	-0.269158	0.00656254	Mdm4
ENSMUSG00000026393	-0.361691	0.00656378	Nek7
ENSMUSG00000034998	-0.340915	0.00656378	Foxn2
ENSMUSG00000023020	0.180886	0.00656627	Cox14
ENSMUSG00000073643	-0.22196	0.00657615	Wdfy1
ENSMUSG00000029198	0.217151	0.00657615	Grpel1
ENSMUSG00000006651	0.230936	0.00657615	Aplp1
ENSMUSG00000039478	-0.418383	0.00657615	Micu3
ENSMUSG00000031813	0.250068	0.00657615	Mvb12a
ENSMUSG00000031960	0.190447	0.00657615	Aars
ENSMUSG00000070319	0.22528	0.00657615	Eif3g
ENSMUSG00000020238	0.224536	0.00657882	Ncln
ENSMUSG00000104516	-0.661313	0.00658646	NA
ENSMUSG00000028229	-0.317963	0.00658646	Rmdn1
ENSMUSG00000032114	0.224423	0.00660681	Slc37a4
ENSMUSG00000061665	-0.448098	0.00660681	Cd2ap
ENSMUSG00000022131	0.236776	0.00660697	Gpr180
ENSMUSG00000059278	0.318384	0.00660697	Naa38
ENSMUSG00000031093	-0.416647	0.00660725	Dock11
ENSMUSG00000020612	-0.182227	0.00660765	Prkar1a
ENSMUSG00000069495	-0.276155	0.00661999	Epc2
ENSMUSG00000028270	-0.862189	0.00661999	Gbp2
ENSMUSG00000022415	0.150438	0.00662878	Syngr1
ENSMUSG00000039178	-0.365562	0.00666002	Tbc1d19
ENSMUSG00000046873	-0.397505	0.00666371	Mbtps2
ENSMUSG00000028958	0.267193	0.00668459	Tmub1
ENSMUSG00000027130	-0.248248	0.00669591	Slc12a6
ENSMUSG00000066798	-0.608611	0.00669612	Zbtb6
ENSMUSG00000030685	0.278436	0.00670313	Kctd13
ENSMUSG00000029169	-0.281352	0.00672206	Dhx15
ENSMUSG00000027273	-0.26613	0.00673686	Snap25
ENSMUSG00000032502	0.549341	0.00673722	Stac
ENSMUSG00000045948	0.295186	0.00673847	Mrps12
ENSMUSG00000043811	0.331616	0.00674107	Rtn4r
ENSMUSG00000030854	0.202538	0.00676019	Ptpn5
ENSMUSG00000057551	-0.29902	0.00676019	Zfp317
ENSMUSG00000019039	0.24816	0.00676019	Dalrd3
ENSMUSG00000020519	0.272799	0.00676019	Sap30l
ENSMUSG00000059834	-0.382212	0.00677878	Sclt1
ENSMUSG00000025371	0.265253	0.00678858	Chmp6
ENSMUSG00000020130	-0.336514	0.00679182	Tbc1d15
ENSMUSG00000024766	-0.694651	0.00682294	Lipo3
ENSMUSG00000027593	0.230714	0.00682994	Raly
ENSMUSG00000028101	0.214313	0.00683118	Pias3
ENSMUSG00000074909	-0.380318	0.00684059	Ranbp6
ENSMUSG00000028176	-0.364852	0.00689548	Lrrc7
ENSMUSG00000038967	0.179373	0.00689548	Pdk2
ENSMUSG00000036606	0.218702	0.00689548	Plxnb2
ENSMUSG00000029263	-0.249746	0.00690154	Pigg
ENSMUSG00000007610	0.252797	0.00692638	Gtpbp3
ENSMUSG00000063568	-0.258538	0.006939	Jazf1
ENSMUSG00000021140	-0.185829	0.006939	Pcnx
ENSMUSG00000040537	-0.228641	0.00694793	Adam22
ENSMUSG00000071855	-0.318358	0.00694823	Ccdc112
ENSMUSG00000000282	0.223769	0.00695266	Mnt
ENSMUSG00000070643	0.337404	0.00696472	Sox13
ENSMUSG00000007682	-0.301573	0.0069678	Dio2
ENSMUSG00000003421	0.191914	0.00697767	Nosip
ENSMUSG00000076437	0.278303	0.00697836	Selenoh
ENSMUSG00000027770	-0.365482	0.00698165	Dhx36
ENSMUSG00000036768	-0.724621	0.00701274	Kif15
ENSMUSG00000068250	-0.329848	0.00701519	Amn1
ENSMUSG00000024068	-0.317958	0.00701519	Spast
ENSMUSG00000035834	-0.366981	0.00701802	Polr3g
ENSMUSG00000038323	-0.554186	0.00702293	1700066M21Rik
ENSMUSG00000025510	0.241351	0.00702293	Cd151
ENSMUSG00000090071	0.323509	0.00703299	Cdk5r2
ENSMUSG00000036257	-0.295685	0.00703299	Pnpla8
ENSMUSG00000004843	-0.344953	0.00703299	Chmp2b
ENSMUSG00000050587	-0.229722	0.00704804	Lrrc4c
ENSMUSG00000022574	0.338196	0.00704804	Naprt
ENSMUSG00000023973	0.194081	0.00704804	Cnpy3
ENSMUSG00000035559	0.296773	0.00706855	Mpv17l2
ENSMUSG00000014601	0.201326	0.00707101	Strip1
ENSMUSG00000028132	-0.486167	0.00710727	Tmem56
ENSMUSG00000041841	0.350337	0.00710864	Rpl37
ENSMUSG00000016409	-0.316098	0.00711638	Nkap
ENSMUSG00000033917	0.192198	0.00714822	Gde1
ENSMUSG00000026424	0.260617	0.00717582	Gpr37l1
ENSMUSG00000022436	0.222481	0.00717582	Sh3bp1
ENSMUSG00000033623	-0.190643	0.00718429	Pcgf3
ENSMUSG00000025199	-0.252027	0.00718596	Chuk
ENSMUSG00000032235	-0.325851	0.00719001	Ice2
ENSMUSG00000038736	-0.375882	0.00721401	Nudcd1
ENSMUSG00000039789	-0.367763	0.00721401	Zfp597
ENSMUSG00000022679	-0.270007	0.00722464	Mpv17l
ENSMUSG00000002396	0.244513	0.00723822	Ocel1
ENSMUSG00000002997	-0.388071	0.00729167	Prkar2b
ENSMUSG00000041633	-0.616623	0.00732473	Kctd12b
ENSMUSG00000068205	-0.259614	0.00733044	Macrod2
ENSMUSG00000021939	0.184842	0.00733044	Ctsb
ENSMUSG00000037355	-0.299258	0.00733821	Uvssa
ENSMUSG00000018677	0.216006	0.00735022	Slc25a39
ENSMUSG00000094870	-0.303396	0.00735686	Zfp131
ENSMUSG00000026643	-0.238499	0.00743101	Nmt2
ENSMUSG00000032171	0.206109	0.00743327	Pin1
ENSMUSG00000024423	-0.287491	0.00743861	Impact
ENSMUSG00000019907	-0.194201	0.00745971	Ppp1r12a
ENSMUSG00000025533	0.241774	0.00746354	Asl
ENSMUSG00000038957	0.201675	0.00747124	Edc3
ENSMUSG00000024472	-0.315747	0.0075163	Dcp2
ENSMUSG00000049148	-0.466058	0.00752575	Plcxd3
ENSMUSG00000043629	-0.430097	0.00753548	1700019D03Rik
ENSMUSG00000060336	-0.631812	0.00754382	Zfp937
ENSMUSG00000047648	-0.534857	0.00754382	Fbxo30
ENSMUSG00000031903	0.215647	0.00754382	Pla2g15
ENSMUSG00000063142	-0.322213	0.00754382	Kcnma1
ENSMUSG00000108886	-1.07283	0.00754888	NA
ENSMUSG00000042444	-0.341318	0.00755196	Mindy2
ENSMUSG00000078350	0.373842	0.00756825	Smim1
ENSMUSG00000003031	-0.44785	0.00757303	Cdkn1b
ENSMUSG00000043542	-0.436176	0.00758985	Zc2hc1a
ENSMUSG00000029815	0.319403	0.00758985	Malsu1
ENSMUSG00000052456	0.193683	0.00758985	Asna1
ENSMUSG00000025132	0.219783	0.00758985	Arhgdia
ENSMUSG00000040297	-0.305912	0.00759025	Suco
ENSMUSG00000024902	0.229165	0.00759025	Mrpl11
ENSMUSG00000006519	0.372091	0.0075912	Cyba
ENSMUSG00000069874	-0.986405	0.00760737	Irgm2
ENSMUSG00000024560	0.210492	0.00760737	Cxxc1
ENSMUSG00000069601	-0.206007	0.00762024	Ank3
ENSMUSG00000104253	-0.599434	0.00765112	NA
ENSMUSG00000002428	-0.387127	0.00765112	Hltf
ENSMUSG00000020346	0.183224	0.00765112	Mgat1
ENSMUSG00000001773	-0.329443	0.00769922	Folh1
ENSMUSG00000008730	-0.176569	0.00770789	Hipk1
ENSMUSG00000028959	0.233741	0.00774139	Fastk
ENSMUSG00000022951	0.222328	0.00774139	Rcan1
ENSMUSG00000039263	0.301922	0.00776074	Npepl1
ENSMUSG00000046603	-0.20369	0.00779714	Tcaim
ENSMUSG00000009894	0.16657	0.00781082	Snap47
ENSMUSG00000014956	-0.697309	0.00781413	Ppp1cb
ENSMUSG00000021288	0.158383	0.00781413	Klc1
ENSMUSG00000022865	-0.467848	0.00783138	Cxadr
ENSMUSG00000027404	0.302204	0.00787412	Snrpb
ENSMUSG00000036752	0.188966	0.00791285	Tubb4b
ENSMUSG00000010803	-0.420534	0.00791572	Gabra1
ENSMUSG00000023990	0.363698	0.00791572	Tfeb
ENSMUSG00000071657	0.203635	0.00794725	Bscl2
ENSMUSG00000079038	-0.473592	0.00794799	D130040H23Rik
ENSMUSG00000030688	0.382763	0.00795177	Stard10
ENSMUSG00000073639	-0.389635	0.00797546	Rab18
ENSMUSG00000062729	0.207516	0.00799502	Ppox
ENSMUSG00000027177	-0.35441	0.00806366	Hipk3
ENSMUSG00000035027	0.25962	0.00806366	Map2k2
ENSMUSG00000015149	0.244404	0.00809316	Sirt2
ENSMUSG00000033499	-0.180587	0.00809316	Larp4b
ENSMUSG00000025731	0.231164	0.00810884	Mettl26
ENSMUSG00000064345	-0.494517	0.00810884	ND2
ENSMUSG00000028261	-0.398204	0.00812653	Ndufaf4
ENSMUSG00000019210	0.184933	0.00813232	Atp6v1e1
ENSMUSG00000067942	-0.437311	0.00816317	Zfp160
ENSMUSG00000036613	0.186451	0.00816553	Eipr1
ENSMUSG00000038630	-0.266682	0.00817733	Zkscan16
ENSMUSG00000032423	-0.745096	0.00819678	Syncrip
ENSMUSG00000027820	-0.456029	0.00820194	Mme
ENSMUSG00000068739	0.177041	0.00820194	Sars
ENSMUSG00000041560	0.233764	0.00820194	Nop53
ENSMUSG00000056459	-0.278131	0.00820194	Zbtb25
ENSMUSG00000033379	0.179599	0.00820842	Atp6v0b
ENSMUSG00000027257	0.311024	0.00822097	Pacsin3
ENSMUSG00000092564	0.598652	0.00822097	BC051226
ENSMUSG00000026227	0.306153	0.0082272	2810459M11Rik
ENSMUSG00000024242	-0.173278	0.0082272	Map4k3
ENSMUSG00000060657	-0.185389	0.00823214	Marf1
ENSMUSG00000063362	-0.308626	0.00823269	Alg11
ENSMUSG00000055720	0.215025	0.00823355	Ubl7
ENSMUSG00000060601	0.241586	0.00824495	Nr1h2
ENSMUSG00000008855	0.242078	0.00824495	Hdac5
ENSMUSG00000061477	0.339913	0.00824824	Rps7
ENSMUSG00000031754	-0.438791	0.00828584	Nudt21
ENSMUSG00000016637	0.317675	0.00829434	Ift27
ENSMUSG00000099478	-0.388417	0.00830594	NA
ENSMUSG00000041040	-0.279962	0.00838676	Fam117b
ENSMUSG00000038024	-0.269033	0.00838676	Dennd4c
ENSMUSG00000023353	0.240321	0.00838676	Agap3
ENSMUSG00000042508	-0.21084	0.00839614	Dmtf1
ENSMUSG00000028496	-0.315943	0.00841726	Mllt3
ENSMUSG00000020374	0.511512	0.00841726	Rasgef1c
ENSMUSG00000038039	-0.234073	0.00842176	Gcc2
ENSMUSG00000073096	0.288397	0.00843263	Lrrc61
ENSMUSG00000034994	0.186037	0.00843263	Eef2
ENSMUSG00000027971	-0.445209	0.00844564	Ndst4
ENSMUSG00000026341	-0.192714	0.00845061	Actr3
ENSMUSG00000109511	0.204358	0.00845196	Nup62
ENSMUSG00000044022	-0.544706	0.00845196	Pcdhb21
ENSMUSG00000029108	-0.468961	0.0084783	Pcdh7
ENSMUSG00000014905	-0.504024	0.00847879	Dnajb9
ENSMUSG00000007564	0.191508	0.00850872	Ppp2r1a
ENSMUSG00000007570	0.221323	0.00850872	Fance
ENSMUSG00000039481	0.72926	0.00850872	Nrtn
ENSMUSG00000049339	0.177715	0.00851052	Retreg2
ENSMUSG00000028673	0.255668	0.00851052	Fuca1
ENSMUSG00000014776	0.242008	0.00851052	Nol3
ENSMUSG00000001445	0.184056	0.00851052	Mrpl10
ENSMUSG00000044628	0.276543	0.00852957	Rnf208
ENSMUSG00000036820	0.28934	0.00852957	Amdhd2
ENSMUSG00000030036	0.249633	0.00853299	Mogs
ENSMUSG00000020329	0.227702	0.00853299	Polrmt
ENSMUSG00000021278	0.562171	0.00853299	Amn
ENSMUSG00000044576	0.291047	0.00854852	Garem2
ENSMUSG00000037523	0.293326	0.00855486	Mavs
ENSMUSG00000041199	0.267443	0.00856691	Rpusd1
ENSMUSG00000031176	-0.423094	0.00859658	Dynlt3
ENSMUSG00000029203	-0.247499	0.0086037	Ube2k
ENSMUSG00000055228	-0.762627	0.0086296	NA
ENSMUSG00000029062	0.152046	0.00866164	Cdk11b
ENSMUSG00000058966	0.221035	0.00866498	Fam57b
ENSMUSG00000102374	-0.835111	0.00868494	NA
ENSMUSG00000022671	0.303749	0.00868494	Mzt2
ENSMUSG00000043614	0.304551	0.00869084	Vps37d
ENSMUSG00000040385	0.194092	0.00870935	Ppp1ca
ENSMUSG00000035226	0.199335	0.00872259	Rims4
ENSMUSG00000022270	-0.336859	0.0087413	Retreg1
ENSMUSG00000020255	-0.199216	0.00874807	D10Wsu102e
ENSMUSG00000032186	-0.230412	0.00874807	Tmod2
ENSMUSG00000022228	-0.234981	0.00875755	Zscan26
ENSMUSG00000028550	-0.272771	0.00879686	Atg4c
ENSMUSG00000025260	0.255984	0.0088021	Hsd17b10
ENSMUSG00000046111	-0.216841	0.0088021	Cep295
ENSMUSG00000032485	0.215274	0.0088021	Scap
ENSMUSG00000071172	-0.448267	0.0088021	Srsf3
ENSMUSG00000047459	0.177872	0.0088033	Dynlrb1
ENSMUSG00000028737	0.25858	0.00880634	Aldh4a1
ENSMUSG00000029600	0.216911	0.00880634	Rita1
ENSMUSG00000030386	-0.454897	0.00880634	Zfp606
ENSMUSG00000019738	0.252378	0.00880634	Polr2i
ENSMUSG00000063694	-0.567612	0.00885358	Cycs
ENSMUSG00000031878	-0.311418	0.00885358	Nae1
ENSMUSG00000021738	-0.23901	0.00885951	Atxn7
ENSMUSG00000029726	0.183776	0.00889269	Mepce
ENSMUSG00000002803	0.231135	0.00889269	Btbd6
ENSMUSG00000036298	-0.353678	0.00889269	Slc2a13
ENSMUSG00000025402	0.332523	0.00889491	Nab2
ENSMUSG00000051483	0.215365	0.00892814	Cbr1
ENSMUSG00000018865	0.172851	0.00893992	Sult4a1
ENSMUSG00000028910	0.250137	0.0089405	Mecr
ENSMUSG00000034111	-0.197729	0.00895082	Tmed8
ENSMUSG00000042380	0.236047	0.00904823	Smim12
ENSMUSG00000020817	-0.205146	0.00905063	Rabep1
ENSMUSG00000059439	0.171463	0.00905063	Bcas3
ENSMUSG00000021097	-0.195123	0.00905063	Clmn
ENSMUSG00000052459	-0.201805	0.00905063	Atp6v1a
ENSMUSG00000056812	-0.259807	0.00905063	St8sia3
ENSMUSG00000033487	-0.306406	0.00905247	Fndc3a
ENSMUSG00000051285	-0.416478	0.00905763	Pcmtd1
ENSMUSG00000028222	-0.526728	0.00905763	Calb1
ENSMUSG00000072235	0.204764	0.00905763	Tuba1a
ENSMUSG00000027351	-0.377539	0.00910371	Spred1
ENSMUSG00000025862	-0.448897	0.00910371	Stag2
ENSMUSG00000062519	-0.202688	0.00911662	Zfp398
ENSMUSG00000020941	0.387746	0.00911848	Map3k14
ENSMUSG00000041733	0.156287	0.00912071	Coq5
ENSMUSG00000004360	-0.275744	0.00912071	9330159F19Rik
ENSMUSG00000028700	0.18258	0.00914714	Pomgnt1
ENSMUSG00000097777	-0.597699	0.00921332	NA
ENSMUSG00000015733	-0.304998	0.00921886	Capza2
ENSMUSG00000052712	0.207329	0.00930465	BC004004
ENSMUSG00000019802	-0.213478	0.00931493	Sec63
ENSMUSG00000034932	0.274671	0.0093309	Mrpl54
ENSMUSG00000054452	0.189905	0.00934343	Aes
ENSMUSG00000061118	0.259924	0.009351	Dnajc30
ENSMUSG00000024581	-0.217564	0.009351	Napg
ENSMUSG00000076441	0.287678	0.00937796	Ass1
ENSMUSG00000027316	0.229529	0.00937796	Gfra4
ENSMUSG00000037315	-0.281517	0.00937796	Jade3
ENSMUSG00000028998	0.19828	0.00937796	Tomm7
ENSMUSG00000029310	0.225267	0.00937796	Nudt9
ENSMUSG00000025825	0.242761	0.00937796	Iscu
ENSMUSG00000025232	0.170113	0.00937796	Hexa
ENSMUSG00000026879	0.358626	0.00938915	Gsn
ENSMUSG00000013858	0.233161	0.00938915	Tmem259
ENSMUSG00000108825	-0.524869	0.00939518	NA
ENSMUSG00000027706	-0.286705	0.0093995	Sec62
ENSMUSG00000024993	-0.379685	0.0094453	Fam45a
ENSMUSG00000071256	0.351384	0.00947093	Zfp213
ENSMUSG00000060376	0.270935	0.00949443	Bckdha
ENSMUSG00000103821	-0.796453	0.00949964	NA
ENSMUSG00000027430	0.197252	0.00949964	Dtd1
ENSMUSG00000039953	0.160936	0.00949964	Clstn1
ENSMUSG00000022546	0.275882	0.0095037	Gpt
ENSMUSG00000097814	-0.573779	0.00951363	NA
ENSMUSG00000042115	0.467211	0.00951363	Klhdc8a
ENSMUSG00000025351	0.351296	0.00951363	Cd63
ENSMUSG00000089922	-0.545224	0.00951363	NA
ENSMUSG00000043463	-0.374985	0.00956185	Rab9b
[truncated: 1,995 more rows]
