# Supplementary material for: Epigenetic gene expression links heart failure to memory impairment
Source: EMBO Mol Med. 2021 Jan 20;13(3):e11900. doi: 10.15252/emmm.201911900 (PMC7933944; doi:10.15252/emmm.201911900)
Supplement: Supplementary file 4 — Dataset EV2 [file EMMM-13-e11900-s004.xlsx]

## Sheet: Legend
DatasetEV2:	Differentially expressed genes in primary hippocampal neurons after hypoxia treatment

## Sheet: Dataset EV2
Differentially expressed genes in primary hippocampal neurons after hypoxia treatment
Gene	log2FoldChange	padj	symbol
ENSMUSG00000042406	1.11392	1.13e-147	Atf4
ENSMUSG00000038418	1.52743	3.02e-128	Egr1
ENSMUSG00000052684	1.30541	1.79e-81	Jun
ENSMUSG00000005413	1.53228	1.61e-73	Hmox1
ENSMUSG00000034936	2.07266	3.02e-72	Arl4d
ENSMUSG00000027313	1.65387	3.51e-71	Chac1
ENSMUSG00000024190	1.44812	6.08e-68	Dusp1
ENSMUSG00000051495	0.814128	6.33e-66	Irf2bp2
ENSMUSG00000056749	1.06565	3.23e-63	Nfil3
ENSMUSG00000042650	0.918476	4.29e-62	Alkbh5
ENSMUSG00000041313	0.606683	8.25e-62	Slc7a1
ENSMUSG00000015605	1.0244	8.25e-62	Srf
ENSMUSG00000028893	0.958034	1.33e-60	Sesn2
ENSMUSG00000031770	0.809446	5.39e-60	Herpud1
ENSMUSG00000021250	1.56784	3.32e-56	Fos
ENSMUSG00000005667	0.977401	1.74e-53	Mthfd2
ENSMUSG00000030103	1.39446	5.89e-52	Bhlhe40
ENSMUSG00000021453	1.72988	5.25e-48	Gadd45g
ENSMUSG00000037851	0.508053	8.48e-48	Iars
ENSMUSG00000056962	0.853512	5.69e-47	Jmjd6
ENSMUSG00000019916	1.04303	1.77e-45	P4ha1
ENSMUSG00000049878	0.824677	3.26e-41	Rlf
ENSMUSG00000042207	0.503296	1.09e-40	Kdm5b
ENSMUSG00000020889	0.744135	3.8e-40	Nr1d1
ENSMUSG00000026628	2.02527	5.28e-40	Atf3
ENSMUSG00000010095	0.487558	6.37e-36	Slc3a2
ENSMUSG00000042439	0.598809	8.16e-36	Zfp532
ENSMUSG00000045903	1.76552	2.08e-35	Npas4
ENSMUSG00000042622	1.73429	3.36e-35	Maff
ENSMUSG00000029534	0.684273	2.31e-33	St7
ENSMUSG00000020142	0.37212	2.89e-33	Slc1a4
ENSMUSG00000028967	0.597676	4.67e-33	Errfi1
ENSMUSG00000026836	0.596897	1.91e-32	Acvr1
ENSMUSG00000005374	0.737103	3.74e-32	Tbl2
ENSMUSG00000039967	0.705113	9e-32	Zfp292
ENSMUSG00000038369	0.430427	1.59e-31	Ncoa6
ENSMUSG00000040010	0.460658	1.28e-30	Slc7a5
ENSMUSG00000038550	1.34968	1.57e-30	Ciart
ENSMUSG00000034354	0.363826	1.31e-29	Mtmr3
ENSMUSG00000019850	1.2204	5.52e-29	Tnfaip3
ENSMUSG00000037887	0.42006	6.9e-28	Dusp8
ENSMUSG00000030020	0.362968	1.44e-27	Prickle2
ENSMUSG00000089809	0.573671	4e-26	A930011G23Rik
ENSMUSG00000078671	0.624666	5.01e-26	Chd2
ENSMUSG00000059013	1.02371	1.04e-24	Sh2d3c
ENSMUSG00000037010	1.51587	1.35e-24	Apln
ENSMUSG00000028645	1.602	1.72e-24	Slc2a1
ENSMUSG00000031987	0.616476	2.59e-24	Egln1
ENSMUSG00000053470	1.31942	2.8e-24	Kdm3a
ENSMUSG00000028920	0.471882	2.91e-24	Fbxo42
ENSMUSG00000016179	0.583094	4.67e-24	Camk1g
ENSMUSG00000016239	1.04146	5.5e-24	Lonrf3
ENSMUSG00000026773	1.29767	6.99e-24	Pfkfb3
ENSMUSG00000050846	0.589761	2.57e-23	Zfp623
ENSMUSG00000063524	0.563246	3.79e-23	Eno1
ENSMUSG00000037447	0.777766	8.28e-23	Arid5a
ENSMUSG00000030203	0.878622	8.28e-23	Dusp16
ENSMUSG00000024427	0.825899	9.09e-23	Spry4
ENSMUSG00000039633	0.426502	1.42e-22	Lonrf1
ENSMUSG00000087259	0.754008	2.08e-22	2610035D17Rik
ENSMUSG00000054611	0.366134	4.24e-22	Kdm2a
ENSMUSG00000047141	0.590959	4.35e-22	Zfp654
ENSMUSG00000068742	0.370279	5.74e-22	Cry2
ENSMUSG00000020108	1.14467	5.82e-22	Ddit4
ENSMUSG00000003541	1.44384	6.97e-22	Ier3
ENSMUSG00000067279	1.26694	1.18e-21	Ppp1r3c
ENSMUSG00000034640	0.592409	1.83e-21	Tiparp
ENSMUSG00000049804	0.370934	2.09e-21	Armcx4
ENSMUSG00000040435	0.733331	2.15e-21	Ppp1r15a
ENSMUSG00000036432	0.577742	2.96e-21	Siah2
ENSMUSG00000037868	1.58799	5.89e-21	Egr2
ENSMUSG00000032715	1.6959	5.92e-21	Trib3
ENSMUSG00000025791	0.42385	1.52e-20	Pgm2
ENSMUSG00000014550	0.379711	2.13e-20	Rbsn
ENSMUSG00000049323	0.385991	2.14e-20	Smcr8
ENSMUSG00000020099	0.695951	2.37e-20	Unc5b
ENSMUSG00000020593	0.783235	2.98e-20	Lpin1
ENSMUSG00000045294	0.458496	4.88e-20	Insig1
ENSMUSG00000049907	0.724668	5.7e-20	Rasl11b
ENSMUSG00000032633	0.53732	5.89e-20	Flcn
ENSMUSG00000074165	0.446382	7.4e-20	Zfp788
ENSMUSG00000058655	0.264086	1.59e-19	Eif4b
ENSMUSG00000048756	0.565604	1.89e-19	Foxo3
ENSMUSG00000025408	0.593783	2.26e-19	Ddit3
ENSMUSG00000053560	1.12629	2.38e-19	Ier2
ENSMUSG00000039756	0.497966	3.63e-19	Dnttip2
ENSMUSG00000055866	0.620066	4.12e-19	Per2
ENSMUSG00000022044	0.293756	1.09e-18	Stmn4
ENSMUSG00000024913	0.660996	1.41e-18	Lrp5
ENSMUSG00000032641	0.612868	1.65e-18	Gpr19
ENSMUSG00000028527	0.414071	2.16e-18	Ak4
ENSMUSG00000020611	0.420842	3.23e-18	Gna13
ENSMUSG00000030849	0.479098	3.72e-18	Fgfr2
ENSMUSG00000015243	0.524419	4.68e-18	Abca1
ENSMUSG00000021285	0.324188	4.92e-18	Ppp1r13b
ENSMUSG00000026600	0.691177	5.95e-18	Soat1
ENSMUSG00000039578	0.550759	1.41e-17	Ccser1
ENSMUSG00000032238	0.719436	1.8e-17	Rora
ENSMUSG00000025959	0.375323	4.08e-17	Klf7
ENSMUSG00000021831	1.2835	5.33e-17	Ero1l
ENSMUSG00000046794	1.72799	6.09e-17	Ppp1r3b
ENSMUSG00000020893	0.619768	6.92e-17	Per1
ENSMUSG00000020530	0.313478	7.27e-17	Ggnbp2
ENSMUSG00000079614	0.397203	8.24e-17	Seh1l
ENSMUSG00000033618	0.540356	8.51e-17	Map3k13
ENSMUSG00000030145	0.582712	1.12e-16	Zfp248
ENSMUSG00000022306	0.365988	1.61e-16	Zfpm2
ENSMUSG00000026924	0.283445	2.41e-16	Sec16a
ENSMUSG00000032374	0.632248	3.26e-16	Plod2
ENSMUSG00000003865	1.05794	4.07e-16	Gys1
ENSMUSG00000045917	0.892872	4.89e-16	Tmem268
ENSMUSG00000040675	0.594985	9.96e-16	Mthfd1l
ENSMUSG00000038876	0.437794	1.23e-15	Rnf146
ENSMUSG00000001467	0.330242	1.41e-15	Cyp51
ENSMUSG00000041417	0.384708	1.49e-15	Pik3r1
ENSMUSG00000020303	1.25647	1.64e-15	Stc2
ENSMUSG00000000056	0.39169	1.64e-15	Narf
ENSMUSG00000031960	0.281538	1.65e-15	Aars
ENSMUSG00000040128	0.672838	1.7e-15	Pnrc1
ENSMUSG00000029752	0.275956	1.74e-15	Asns
ENSMUSG00000041014	0.358526	2.08e-15	Nrg3
ENSMUSG00000031026	0.64397	2.29e-15	Trim66
ENSMUSG00000025578	0.758111	2.32e-15	Cbx8
ENSMUSG00000055675	0.337852	2.79e-15	Kbtbd11
ENSMUSG00000032902	0.416607	3.36e-15	Slc16a1
ENSMUSG00000046062	0.310708	6.37e-15	Ppp1r15b
ENSMUSG00000032802	0.48113	6.74e-15	Srxn1
ENSMUSG00000021699	0.344714	7.69e-15	Pde4d
ENSMUSG00000010755	0.313019	9.14e-15	Cars
ENSMUSG00000000278	0.474308	9.14e-15	Scpep1
ENSMUSG00000025007	0.397383	1.03e-14	Aldh18a1
ENSMUSG00000020263	0.584949	1.41e-14	Appl2
ENSMUSG00000044864	0.34451	1.46e-14	Ankrd50
ENSMUSG00000026360	0.390647	1.53e-14	Rgs2
ENSMUSG00000020572	0.391936	1.53e-14	Nampt
ENSMUSG00000030695	0.362984	1.56e-14	Aldoa
ENSMUSG00000051401	0.656865	1.71e-14	Kctd16
ENSMUSG00000030790	2.17476	1.8e-14	Adm
ENSMUSG00000022897	0.326074	2.51e-14	Dyrk1a
ENSMUSG00000091474	0.461616	3.8e-14	2610021A01Rik
ENSMUSG00000032998	0.271247	3.88e-14	Foxj3
ENSMUSG00000031266	0.55512	4.1e-14	Gla
ENSMUSG00000035686	0.531038	4.41e-14	Thrsp
ENSMUSG00000021215	0.731211	4.89e-14	Net1
ENSMUSG00000041444	0.270721	5.16e-14	Arhgap32
ENSMUSG00000020448	0.449444	5.3e-14	Rnf185
ENSMUSG00000031983	0.466588	6.4e-14	2310022B05Rik
ENSMUSG00000025130	0.262523	9.14e-14	P4hb
ENSMUSG00000050271	0.591076	1.02e-13	Prag1
ENSMUSG00000034522	0.959644	1.28e-13	Zfp395
ENSMUSG00000005125	0.467702	1.29e-13	Ndrg1
ENSMUSG00000030738	0.201572	1.35e-13	Eif3c
ENSMUSG00000040549	0.23263	1.48e-13	Ckap5
ENSMUSG00000021365	0.482082	1.49e-13	Nedd9
ENSMUSG00000034300	0.306247	1.69e-13	Fam53c
ENSMUSG00000033769	0.345551	1.83e-13	Exoc6b
ENSMUSG00000040321	0.382324	1.86e-13	Zfp770
ENSMUSG00000040918	0.443627	2.12e-13	Slc19a2
ENSMUSG00000040524	0.251817	2.22e-13	Zfp609
ENSMUSG00000035105	1.50383	2.39e-13	Egln3
ENSMUSG00000024548	0.342907	2.39e-13	Setbp1
ENSMUSG00000025025	0.489768	3.75e-13	Mxi1
ENSMUSG00000022462	0.402103	4.75e-13	Slc38a2
ENSMUSG00000029135	0.331817	5.22e-13	Fosl2
ENSMUSG00000074794	0.878355	5.42e-13	Arrdc3
ENSMUSG00000047415	0.582311	5.73e-13	Gpr68
ENSMUSG00000041852	0.235893	6.53e-13	Tcf20
ENSMUSG00000044791	0.275039	7.35e-13	Setd2
ENSMUSG00000033105	0.368718	8.09e-13	Lss
ENSMUSG00000044197	0.901055	8.67e-13	Gpr146
ENSMUSG00000051379	0.421706	9.36e-13	Flrt3
ENSMUSG00000062202	0.281615	9.71e-13	Btbd9
ENSMUSG00000024240	0.339822	1.2e-12	Epc1
ENSMUSG00000049950	0.650024	1.77e-12	Rpp38
ENSMUSG00000039512	0.42049	2.16e-12	Uhrf1bp1
ENSMUSG00000043421	0.632406	2.36e-12	Hilpda
ENSMUSG00000041645	0.219638	2.65e-12	Ddx24
ENSMUSG00000062116	0.498514	2.69e-12	Zfp954
ENSMUSG00000008136	0.603455	2.82e-12	Fhl2
ENSMUSG00000021273	0.260596	2.96e-12	Fdft1
ENSMUSG00000039057	0.327926	3.13e-12	Myo16
ENSMUSG00000019235	0.487598	3.3e-12	Rps6kl1
ENSMUSG00000066113	0.412758	3.78e-12	Adamtsl1
ENSMUSG00000029016	0.235554	4.2e-12	Clcn6
ENSMUSG00000053199	0.294758	4.28e-12	Arhgap20
ENSMUSG00000038170	0.248092	5.04e-12	Pde4dip
ENSMUSG00000067931	0.474947	5.12e-12	Zfp948
ENSMUSG00000023951	1.04965	5.23e-12	Vegfa
ENSMUSG00000024924	0.381476	5.62e-12	Vldlr
ENSMUSG00000058093	0.550786	5.74e-12	Zfp729b
ENSMUSG00000028811	0.253902	9.13e-12	Yars
ENSMUSG00000020716	0.355183	9.13e-12	Nf1
ENSMUSG00000062232	0.293863	1.17e-11	Rapgef2
ENSMUSG00000058454	0.296937	1.36e-11	Dhcr7
ENSMUSG00000086841	0.540089	1.56e-11	2410006H16Rik
ENSMUSG00000030469	0.350489	1.58e-11	Zfp719
ENSMUSG00000074220	0.492542	1.61e-11	Zfp382
ENSMUSG00000020181	0.30576	1.88e-11	Nav3
ENSMUSG00000030256	0.645595	2.06e-11	Bhlhe41
ENSMUSG00000036940	0.248603	2.33e-11	Kdm1a
ENSMUSG00000031609	0.687208	2.46e-11	Sap30
ENSMUSG00000063229	0.424415	2.48e-11	Ldha
ENSMUSG00000034557	0.27221	2.54e-11	Zfyve9
ENSMUSG00000038290	0.327819	2.63e-11	Smg6
ENSMUSG00000021670	0.282927	3.13e-11	Hmgcr
ENSMUSG00000021486	0.291528	3.2e-11	Prelid1
ENSMUSG00000028195	0.762979	3.39e-11	Cyr61
ENSMUSG00000039990	0.326356	4.35e-11	Edrf1
ENSMUSG00000041308	0.416464	4.87e-11	Sntb2
ENSMUSG00000022009	0.435099	5.35e-11	Nufip1
ENSMUSG00000029446	0.421913	5.35e-11	Psph
ENSMUSG00000004317	0.314147	5.45e-11	Clcn5
ENSMUSG00000029458	0.276736	5.73e-11	Brap
ENSMUSG00000027737	0.586358	6.66e-11	Slc7a11
ENSMUSG00000034931	0.297055	6.79e-11	Dhx8
ENSMUSG00000024530	0.365619	6.9e-11	Prelid3a
ENSMUSG00000035992	0.370866	7.91e-11	Fnip1
ENSMUSG00000024991	0.212896	8.61e-11	Eif3a
ENSMUSG00000020423	0.566337	9.44e-11	Btg2
ENSMUSG00000027660	0.252193	1.16e-10	Skil
ENSMUSG00000035152	0.166255	1.24e-10	Ap2b1
ENSMUSG00000032294	0.243212	1.34e-10	Pkm
ENSMUSG00000023456	0.336692	1.37e-10	Tpi1
ENSMUSG00000033308	0.36958	1.39e-10	Dpyd
ENSMUSG00000040511	0.607784	1.77e-10	Pvr
ENSMUSG00000057219	0.671882	1.84e-10	Armc7
ENSMUSG00000037926	0.243588	1.91e-10	Ssh2
ENSMUSG00000029765	0.219938	1.96e-10	Plxna4
ENSMUSG00000109865	0.329104	1.99e-10	Hspa14
ENSMUSG00000014361	0.586537	2.41e-10	Mertk
ENSMUSG00000061576	0.18824	2.44e-10	Dpp6
ENSMUSG00000022367	1.24837	2.56e-10	Has2
ENSMUSG00000038909	0.241217	2.62e-10	Kat7
ENSMUSG00000057666	0.522078	2.66e-10	Gapdh
ENSMUSG00000033124	0.264774	2.8e-10	Atg9a
ENSMUSG00000018909	0.188843	3.14e-10	Arrb1
ENSMUSG00000038957	0.305794	3.28e-10	Edc3
ENSMUSG00000020032	0.294884	3.4e-10	Nuak1
ENSMUSG00000030518	0.230642	3.58e-10	Fam189a1
ENSMUSG00000035629	0.266159	3.7e-10	Rubcn
ENSMUSG00000006005	0.258338	4.79e-10	Tpr
ENSMUSG00000055540	0.367032	4.79e-10	Epha6
ENSMUSG00000042772	0.266104	5.77e-10	Smg7
ENSMUSG00000011179	0.424794	6.86e-10	Odc1
ENSMUSG00000071547	0.601134	7.31e-10	Nt5dc2
ENSMUSG00000047146	0.395817	7.7e-10	Tet1
ENSMUSG00000036985	0.265174	7.94e-10	Zdhhc9
ENSMUSG00000032355	0.379494	8.49e-10	Mlip
ENSMUSG00000004642	0.414746	8.52e-10	Slbp
ENSMUSG00000028525	0.321927	8.97e-10	Pde4b
ENSMUSG00000023067	0.434457	9.18e-10	Cdkn1a
ENSMUSG00000054728	0.205755	9.18e-10	Phactr1
ENSMUSG00000046793	0.420106	9.58e-10	Gpr61
ENSMUSG00000072623	0.289266	9.58e-10	Zfp9
ENSMUSG00000042507	0.47628	1.09e-09	Elmsan1
ENSMUSG00000035246	0.213919	1.18e-09	Pcyt1b
ENSMUSG00000030872	0.269456	1.18e-09	Gga2
ENSMUSG00000045414	0.562781	1.67e-09	1190002N15Rik
ENSMUSG00000038774	0.309975	1.77e-09	Ascc3
ENSMUSG00000031490	0.654555	1.78e-09	Eif4ebp1
ENSMUSG00000054648	0.424541	1.94e-09	Zfp869
ENSMUSG00000044340	0.252242	1.95e-09	Phlpp1
ENSMUSG00000026135	0.350115	2.13e-09	Zfp142
ENSMUSG00000043456	0.459479	2.24e-09	Zfp536
ENSMUSG00000041341	0.26131	2.26e-09	Atg2b
ENSMUSG00000029777	0.214475	2.27e-09	Gars
ENSMUSG00000087408	0.324829	2.51e-09	Gdf1
ENSMUSG00000043241	0.331027	2.61e-09	Upf2
ENSMUSG00000004105	0.868195	2.69e-09	Angptl2
ENSMUSG00000033174	0.244084	2.7e-09	Mgll
ENSMUSG00000022010	0.183437	2.78e-09	Tsc22d1
ENSMUSG00000026615	0.253874	3.04e-09	Eprs
ENSMUSG00000061175	0.292466	3.04e-09	Fnip2
ENSMUSG00000050144	0.263258	3.04e-09	Slc25a44
ENSMUSG00000003153	0.257314	3.25e-09	Slc2a3
ENSMUSG00000028397	0.336507	3.26e-09	Kdm4c
ENSMUSG00000073643	0.235996	3.34e-09	Wdfy1
ENSMUSG00000032388	0.289393	3.47e-09	Spg21
ENSMUSG00000005103	0.205096	3.55e-09	Wdr1
ENSMUSG00000027439	0.283214	3.56e-09	Gzf1
ENSMUSG00000048732	0.319521	3.59e-09	Klhl11
ENSMUSG00000053930	0.203405	3.61e-09	Shisa6
ENSMUSG00000022602	1.00892	3.61e-09	Arc
ENSMUSG00000021360	0.595505	3.93e-09	Gcnt2
ENSMUSG00000031681	0.416083	4.23e-09	Smad1
ENSMUSG00000020646	0.303213	4.34e-09	Mboat2
ENSMUSG00000034765	0.843885	4.34e-09	Dusp5
ENSMUSG00000055204	0.217802	4.71e-09	Ankrd17
ENSMUSG00000022521	0.321336	4.72e-09	Crebbp
ENSMUSG00000025184	0.423158	4.76e-09	R3hcc1l
ENSMUSG00000055065	0.230745	4.9e-09	Ddx17
ENSMUSG00000050914	1.07402	4.9e-09	Ankrd37
ENSMUSG00000023034	0.716082	5.02e-09	Nr4a1
ENSMUSG00000030268	0.272519	5.13e-09	Bcat1
ENSMUSG00000037017	0.337211	5.13e-09	Zscan21
ENSMUSG00000018541	0.341864	5.39e-09	Cwc25
ENSMUSG00000060519	0.486107	5.76e-09	Tor3a
ENSMUSG00000042473	0.755418	6.18e-09	Tbc1d8b
ENSMUSG00000037992	0.635864	6.37e-09	Rara
ENSMUSG00000058230	0.169741	6.74e-09	Arhgap35
ENSMUSG00000037605	0.233774	7.03e-09	Adgrl3
ENSMUSG00000027035	0.219965	7.39e-09	Cers6
ENSMUSG00000018882	0.327933	7.9e-09	Mrpl45
ENSMUSG00000052544	0.303638	8.1e-09	St6galnac3
ENSMUSG00000039202	0.192516	8.23e-09	Abhd2
ENSMUSG00000022311	0.440283	8.82e-09	Csmd3
ENSMUSG00000018707	0.234662	8.85e-09	Dync1h1
ENSMUSG00000039114	0.313995	9.38e-09	Nrn1
ENSMUSG00000021662	0.277389	9.78e-09	Arhgef28
ENSMUSG00000005621	0.294339	1.03e-08	Zfp592
ENSMUSG00000036528	0.722183	1.1e-08	Ppfibp2
ENSMUSG00000031700	0.345839	1.25e-08	Gpt2
ENSMUSG00000006720	0.610005	1.31e-08	Zfp184
ENSMUSG00000031592	0.29455	1.33e-08	Pcm1
ENSMUSG00000023026	0.262059	1.5e-08	Dip2b
ENSMUSG00000026082	0.318279	1.52e-08	Rev1
ENSMUSG00000058248	0.253353	1.59e-08	Kcnh1
ENSMUSG00000086290	0.46461	1.63e-08	Snhg12
ENSMUSG00000020277	0.389021	1.71e-08	Pfkl
ENSMUSG00000060924	0.310349	1.78e-08	Csmd1
ENSMUSG00000032536	0.234961	1.96e-08	Trak1
ENSMUSG00000038806	0.30422	2.16e-08	Sde2
ENSMUSG00000037742	0.211365	2.17e-08	Eef1a1
ENSMUSG00000019854	0.252356	2.23e-08	Reps1
ENSMUSG00000020044	0.322907	2.39e-08	Timp3
ENSMUSG00000035095	0.309602	2.43e-08	Fam167a
ENSMUSG00000023284	0.342267	2.59e-08	Zfp605
ENSMUSG00000034430	0.297164	2.66e-08	Zxdc
ENSMUSG00000036158	0.345821	2.67e-08	Prickle1
ENSMUSG00000022141	0.314253	2.83e-08	Nipbl
ENSMUSG00000038697	0.372884	2.93e-08	Taf5l
ENSMUSG00000034007	0.245295	3.1e-08	Scaper
ENSMUSG00000056427	0.323663	3.11e-08	Slit3
ENSMUSG00000048874	0.246294	3.28e-08	Phf3
ENSMUSG00000021810	0.271113	3.31e-08	Ecd
ENSMUSG00000048410	0.370504	3.32e-08	Zfp407
ENSMUSG00000021991	0.212487	3.39e-08	Cacna2d3
ENSMUSG00000030718	0.223171	3.42e-08	Ppme1
ENSMUSG00000027947	0.605094	3.45e-08	Il6ra
ENSMUSG00000029397	0.290424	3.56e-08	Rchy1
ENSMUSG00000039145	0.186832	3.67e-08	Camk1d
ENSMUSG00000037646	0.292753	3.67e-08	Vps13b
ENSMUSG00000075327	0.506109	3.78e-08	Zbtb2
ENSMUSG00000071281	0.348418	4.07e-08	Zfp65
ENSMUSG00000016200	0.283789	4.25e-08	Syt14
ENSMUSG00000020936	0.217951	4.3e-08	Nmt1
ENSMUSG00000108414	0.375414	4.72e-08	Snhg1
ENSMUSG00000042700	0.221338	4.85e-08	Sipa1l1
ENSMUSG00000055150	0.511944	4.86e-08	Zfp78
ENSMUSG00000037012	0.208623	4.93e-08	Hk1
ENSMUSG00000030691	0.214911	4.97e-08	Fchsd2
ENSMUSG00000010067	0.59158	5.02e-08	Rassf1
ENSMUSG00000000628	1.85102	5.02e-08	Hk2
ENSMUSG00000037016	0.526018	5.25e-08	Frem2
ENSMUSG00000053580	0.237114	5.25e-08	Tanc2
ENSMUSG00000030029	0.276682	5.37e-08	Lrig1
ENSMUSG00000031762	0.616289	5.38e-08	Mt2
ENSMUSG00000059975	0.35067	5.44e-08	Zfp74
ENSMUSG00000020647	0.213516	5.44e-08	Ncoa1
ENSMUSG00000046688	0.751692	5.63e-08	Tifa
ENSMUSG00000028364	0.34389	6.28e-08	Tnc
ENSMUSG00000004698	0.256694	6.29e-08	Hdac9
ENSMUSG00000024620	0.56326	7.53e-08	Pdgfrb
ENSMUSG00000060548	0.249417	7.64e-08	Tnfrsf19
ENSMUSG00000026090	0.330371	7.71e-08	2010300C02Rik
ENSMUSG00000069495	0.290331	8.62e-08	Epc2
ENSMUSG00000037762	0.701016	8.65e-08	Slc16a9
ENSMUSG00000002957	0.172941	8.68e-08	Ap2a2
ENSMUSG00000001415	0.251121	8.9e-08	Smg5
ENSMUSG00000063047	0.377472	9.23e-08	Zfp780b
ENSMUSG00000021483	0.473332	9.49e-08	Cdk20
ENSMUSG00000048814	0.168019	9.8e-08	Lonrf2
ENSMUSG00000021690	0.281173	1.02e-07	Jmy
ENSMUSG00000029763	0.190712	1.02e-07	Exoc4
ENSMUSG00000064145	0.278875	1.04e-07	Arih2
ENSMUSG00000034135	0.268701	1.12e-07	Sik3
ENSMUSG00000004383	0.182402	1.13e-07	Large1
ENSMUSG00000048721	0.657787	1.13e-07	Fndc9
ENSMUSG00000040785	0.17108	1.13e-07	Ttc3
ENSMUSG00000026596	0.217009	1.14e-07	Abl2
ENSMUSG00000027799	0.191894	1.14e-07	Nbea
ENSMUSG00000044548	0.496933	1.26e-07	Dact1
ENSMUSG00000026933	0.206503	1.27e-07	Camsap1
ENSMUSG00000047126	0.156937	1.37e-07	Cltc
ENSMUSG00000033943	0.2549	1.39e-07	Mga
ENSMUSG00000054733	0.216393	1.39e-07	Msra
ENSMUSG00000021838	0.34761	1.43e-07	Samd4
ENSMUSG00000022280	0.275702	1.43e-07	Rnf19a
ENSMUSG00000045671	0.23317	1.49e-07	Spred2
ENSMUSG00000027951	0.242757	1.49e-07	Adar
ENSMUSG00000041684	0.25616	1.61e-07	Bivm
ENSMUSG00000069833	0.464463	1.7e-07	Ahnak
ENSMUSG00000021822	0.819652	1.8e-07	Plau
ENSMUSG00000078670	0.25022	1.95e-07	Fam174b
ENSMUSG00000036422	0.334718	1.95e-07	Pcdh8
ENSMUSG00000062040	0.402444	1.97e-07	Zfp27
ENSMUSG00000038485	0.176132	2.02e-07	Socs7
ENSMUSG00000051339	0.309243	2.06e-07	2900026A02Rik
ENSMUSG00000004508	0.250104	2.09e-07	Gab2
ENSMUSG00000035530	0.258843	2.12e-07	Eif1
ENSMUSG00000003119	0.262851	2.13e-07	Cdk12
ENSMUSG00000011752	0.461207	2.32e-07	Pgam1
ENSMUSG00000027952	0.257699	2.33e-07	Pmvk
ENSMUSG00000035877	0.217685	2.46e-07	Zhx3
ENSMUSG00000035354	0.324912	2.57e-07	Uvrag
ENSMUSG00000034083	0.335034	2.69e-07	Ccdc174
ENSMUSG00000032840	0.286619	2.76e-07	2410131K14Rik
ENSMUSG00000024378	0.350522	2.77e-07	Stard4
ENSMUSG00000069227	0.236916	2.77e-07	Gprin1
ENSMUSG00000035247	0.205935	2.79e-07	Hectd1
ENSMUSG00000021488	0.209596	2.82e-07	Nsd1
ENSMUSG00000054640	0.322597	2.87e-07	Slc8a1
ENSMUSG00000020694	0.254081	2.9e-07	Tlk2
ENSMUSG00000022389	0.18221	3.44e-07	Tef
ENSMUSG00000057963	0.297088	3.54e-07	Itpk1
ENSMUSG00000040111	0.187023	3.59e-07	Gramd1b
ENSMUSG00000047466	0.400951	3.65e-07	8030462N17Rik
ENSMUSG00000047330	1.95395	3.69e-07	Kcne4
ENSMUSG00000021203	0.236507	3.71e-07	Otub2
ENSMUSG00000024498	0.247477	3.74e-07	Tcerg1
ENSMUSG00000049516	0.27624	3.75e-07	Spty2d1
ENSMUSG00000032300	0.429082	3.95e-07	1700017B05Rik
ENSMUSG00000058291	0.298357	3.97e-07	Zfp68
ENSMUSG00000068823	0.19569	4.41e-07	Csde1
ENSMUSG00000043154	0.242175	4.54e-07	Ppp2r3a
ENSMUSG00000028053	0.228953	4.72e-07	Ash1l
ENSMUSG00000031765	0.678325	4.73e-07	Mt1
ENSMUSG00000030172	0.183725	4.99e-07	Erc1
ENSMUSG00000096917	0.859543	5e-07	2500002B13Rik
ENSMUSG00000032280	0.358051	5.28e-07	Tle3
ENSMUSG00000045466	0.372529	5.6e-07	Zfp956
ENSMUSG00000063063	0.161283	6.03e-07	Ctnna2
ENSMUSG00000036160	0.326548	6.05e-07	Surf6
ENSMUSG00000041624	0.479738	6.05e-07	Gucy1a2
ENSMUSG00000031530	0.524881	6.29e-07	Dusp4
ENSMUSG00000020917	0.167692	6.82e-07	Acly
ENSMUSG00000041000	0.310991	6.99e-07	Trim62
ENSMUSG00000051675	0.18338	7.47e-07	Trim32
ENSMUSG00000040640	0.177366	7.51e-07	Erc2
ENSMUSG00000023944	0.159454	7.65e-07	Hsp90ab1
ENSMUSG00000014601	0.192154	7.75e-07	Strip1
ENSMUSG00000038705	0.401956	7.77e-07	Gmeb2
ENSMUSG00000036478	0.378109	8.09e-07	Btg1
ENSMUSG00000089872	0.230857	8.5e-07	Rps6kc1
ENSMUSG00000057101	0.269206	8.55e-07	Zfp180
ENSMUSG00000050423	0.923208	8.57e-07	Ppp1r3g
ENSMUSG00000020780	0.222265	8.59e-07	Srp68
ENSMUSG00000041695	1.19172	8.61e-07	Kcnj2
ENSMUSG00000020850	0.148663	8.66e-07	Prpf8
ENSMUSG00000022829	0.31985	8.7e-07	Stxbp5l
ENSMUSG00000046798	0.320865	9.23e-07	Cldn12
ENSMUSG00000035765	0.251032	9.35e-07	Dym
ENSMUSG00000022241	0.206043	9.66e-07	Tars
ENSMUSG00000023953	0.442324	9.72e-07	Polh
ENSMUSG00000028331	0.730471	9.85e-07	Trmo
ENSMUSG00000024974	0.260493	9.87e-07	Smc3
ENSMUSG00000074063	1.48911	9.99e-07	Osgin1
ENSMUSG00000049107	0.523928	1.03e-06	Ntf3
ENSMUSG00000034613	0.184874	1.03e-06	Ppm1h
ENSMUSG00000068739	0.170451	1.12e-06	Sars
ENSMUSG00000033228	0.249629	1.12e-06	Scaf11
ENSMUSG00000035828	0.320942	1.13e-06	Pim3
ENSMUSG00000051527	0.228082	1.15e-06	Usp29
ENSMUSG00000032399	0.171884	1.16e-06	Rpl4
ENSMUSG00000023087	0.215808	1.19e-06	Noct
ENSMUSG00000016552	0.356403	1.2e-06	Foxred2
ENSMUSG00000023169	0.17334	1.2e-06	Slc38a1
ENSMUSG00000035357	0.374149	1.22e-06	Pdzrn3
ENSMUSG00000053950	0.235788	1.22e-06	Adnp2
ENSMUSG00000030747	0.249104	1.23e-06	Dgat2
ENSMUSG00000050711	0.215386	1.26e-06	Scg2
ENSMUSG00000003660	0.168239	1.35e-06	Snrnp200
ENSMUSG00000036427	0.343924	1.37e-06	Gpi1
ENSMUSG00000017550	0.407207	1.37e-06	Atad5
ENSMUSG00000044164	0.189504	1.4e-06	Rnf182
ENSMUSG00000037526	0.325857	1.41e-06	Atg14
ENSMUSG00000070565	0.315543	1.52e-06	Rasal2
ENSMUSG00000002052	0.187501	1.57e-06	Supt6
ENSMUSG00000034271	0.511755	1.58e-06	Jdp2
ENSMUSG00000021754	0.565945	1.6e-06	Map3k1
ENSMUSG00000029502	0.192044	1.63e-06	Golga3
ENSMUSG00000062353	0.396274	1.69e-06	Gm15772
ENSMUSG00000038013	0.233246	1.71e-06	Wipf2
ENSMUSG00000026080	0.208407	1.89e-06	Chst10
ENSMUSG00000023827	0.22958	1.89e-06	Agpat4
ENSMUSG00000026812	0.199488	1.91e-06	Tsc1
ENSMUSG00000071860	0.592741	1.91e-06	2900055J20Rik
ENSMUSG00000034659	0.249563	1.92e-06	Tmem109
ENSMUSG00000033460	0.262284	1.99e-06	Armcx1
ENSMUSG00000028960	0.180125	2e-06	Ube4b
ENSMUSG00000073514	0.401796	2.02e-06	Dok6
ENSMUSG00000051177	0.204606	2.09e-06	Plcb1
ENSMUSG00000029651	0.259485	2.14e-06	Mtus2
ENSMUSG00000024855	0.203551	2.2e-06	Pacs1
ENSMUSG00000037818	0.446828	2.31e-06	Abhd18
ENSMUSG00000035133	0.267658	2.31e-06	Arhgap5
ENSMUSG00000047473	0.341104	2.41e-06	Zfp30
ENSMUSG00000015711	0.241254	2.41e-06	Prune1
ENSMUSG00000039531	0.453452	2.41e-06	Zup1
ENSMUSG00000052713	0.199316	2.42e-06	Zfp608
ENSMUSG00000028656	0.146041	2.45e-06	Cap1
ENSMUSG00000041216	0.390322	2.47e-06	Clvs1
ENSMUSG00000026074	0.157355	2.53e-06	Map4k4
ENSMUSG00000022048	0.170902	2.63e-06	Dpysl2
ENSMUSG00000053825	0.229553	2.74e-06	Ppfia2
ENSMUSG00000041396	0.598516	2.83e-06	Mettl18
ENSMUSG00000042608	0.346925	2.88e-06	Stk40
ENSMUSG00000031381	0.417351	2.88e-06	Piga
ENSMUSG00000021595	0.182045	3.01e-06	Nsun2
ENSMUSG00000024182	0.2754	3.06e-06	Axin1
ENSMUSG00000021536	0.179586	3.13e-06	Adcy2
ENSMUSG00000056537	0.213348	3.13e-06	Rlim
ENSMUSG00000067028	0.374046	3.18e-06	Cntnap5b
ENSMUSG00000014763	0.196917	3.21e-06	Fam120b
ENSMUSG00000034110	0.300511	3.25e-06	Kctd7
ENSMUSG00000031955	0.416471	3.36e-06	Bcar1
ENSMUSG00000040565	0.234448	3.37e-06	Btaf1
ENSMUSG00000060530	0.514182	3.38e-06	2310069G16Rik
ENSMUSG00000019302	0.20585	3.41e-06	Atp6v0a1
ENSMUSG00000045790	0.260707	3.45e-06	Ccdc149
ENSMUSG00000069729	0.256932	3.58e-06	Arid1b
ENSMUSG00000020495	0.312397	3.64e-06	Smg8
ENSMUSG00000048351	0.273693	3.9e-06	Coa7
ENSMUSG00000039130	0.289308	4.02e-06	Zc3hc1
ENSMUSG00000038412	0.339962	4.13e-06	Higd1a
ENSMUSG00000003955	0.699769	4.19e-06	Fam162a
ENSMUSG00000050272	0.20291	4.19e-06	Dscam
ENSMUSG00000027288	0.192518	4.3e-06	Zfp106
ENSMUSG00000023805	0.420297	4.32e-06	Synj2
ENSMUSG00000022861	0.2267	4.39e-06	Dgkg
ENSMUSG00000071234	0.626255	4.4e-06	Syndig1l
ENSMUSG00000022240	0.199305	4.57e-06	Ctnnd2
ENSMUSG00000022436	0.209246	4.58e-06	Sh3bp1
ENSMUSG00000057841	0.223473	4.68e-06	Rpl32
ENSMUSG00000037536	0.316842	4.68e-06	Fbxo34
ENSMUSG00000071757	0.222684	4.74e-06	Zhx2
ENSMUSG00000003752	0.474992	4.8e-06	Itpkc
ENSMUSG00000059263	0.199673	4.99e-06	Usp47
ENSMUSG00000029093	0.223957	5.01e-06	Sorcs2
ENSMUSG00000028149	0.167719	5.02e-06	Rap1gds1
ENSMUSG00000057716	0.176376	5.02e-06	Tmem178b
ENSMUSG00000032018	0.230267	5.02e-06	Sc5d
ENSMUSG00000032698	0.442799	5.09e-06	Lmo2
ENSMUSG00000053838	0.15059	5.09e-06	Nudcd3
ENSMUSG00000044068	0.235409	5.11e-06	Zrsr1
ENSMUSG00000038615	0.179739	5.14e-06	Nfe2l1
ENSMUSG00000003810	0.180599	5.19e-06	Mast2
ENSMUSG00000026235	0.150189	5.28e-06	Epha4
ENSMUSG00000037270	0.219046	5.35e-06	4932438A13Rik
ENSMUSG00000003235	0.178944	5.36e-06	Eif2b5
ENSMUSG00000034269	0.211699	5.44e-06	Setd5
ENSMUSG00000039703	0.177676	5.52e-06	Nploc4
ENSMUSG00000031104	0.32357	5.62e-06	Rab33a
ENSMUSG00000021671	0.243508	5.78e-06	Poc5
ENSMUSG00000041117	0.532146	5.83e-06	Ccdc8
ENSMUSG00000024665	0.136165	5.84e-06	Fads2
ENSMUSG00000008348	0.230907	6.02e-06	Ubc
ENSMUSG00000031012	0.187606	6.1e-06	Cask
ENSMUSG00000055239	0.205018	6.19e-06	Kcmf1
ENSMUSG00000046962	0.273251	6.2e-06	Zbtb21
ENSMUSG00000062995	0.248778	6.22e-06	Ica1
ENSMUSG00000061603	0.191469	6.27e-06	Akap6
ENSMUSG00000029250	0.165071	6.27e-06	Polr2b
ENSMUSG00000037341	0.236692	6.34e-06	Slc9a7
ENSMUSG00000025404	0.216784	6.39e-06	R3hdm2
ENSMUSG00000035653	0.189365	6.57e-06	Lrfn5
ENSMUSG00000026313	0.274074	6.88e-06	Hdac4
ENSMUSG00000025139	0.154445	6.88e-06	Tollip
ENSMUSG00000021510	0.314112	6.93e-06	Zfp729a
ENSMUSG00000056755	0.182897	6.94e-06	Grm7
ENSMUSG00000063887	0.213293	7.01e-06	Nlgn1
ENSMUSG00000048264	0.155795	7.03e-06	Dip2c
ENSMUSG00000008301	0.232768	7.03e-06	Phax
ENSMUSG00000024968	0.363763	7.51e-06	Rcor2
ENSMUSG00000032402	0.366865	7.52e-06	Smad3
ENSMUSG00000024563	0.208271	7.53e-06	Smad2
ENSMUSG00000024493	0.195297	7.74e-06	Lars
ENSMUSG00000047264	0.359159	7.74e-06	Zfp358
ENSMUSG00000059689	0.277584	7.85e-06	Zfp637
ENSMUSG00000063077	0.136234	8.08e-06	Kif1b
ENSMUSG00000030180	0.239605	8.09e-06	Kdm5a
ENSMUSG00000047388	0.221363	8.15e-06	Atmin
ENSMUSG00000049336	0.255712	8.19e-06	Tenm2
ENSMUSG00000055024	0.210329	8.24e-06	Ep300
ENSMUSG00000071477	0.308398	8.48e-06	Zfp777
ENSMUSG00000021686	0.192489	8.55e-06	Ap3b1
ENSMUSG00000038975	0.212429	8.6e-06	Rabggtb
ENSMUSG00000026193	0.425201	8.79e-06	Fn1
ENSMUSG00000040035	0.167065	8.94e-06	Disp2
ENSMUSG00000006599	0.226238	8.98e-06	Gtf2h1
ENSMUSG00000002625	0.245236	9.78e-06	Akap8l
ENSMUSG00000021270	0.178596	1.01e-05	Hsp90aa1
ENSMUSG00000030393	0.247245	1.01e-05	Zik1
ENSMUSG00000024640	0.21718	1.02e-05	Psat1
ENSMUSG00000024529	0.72465	1.03e-05	Lox
ENSMUSG00000028437	0.263671	1.05e-05	Ubap1
ENSMUSG00000034813	0.225439	1.05e-05	Grip1
ENSMUSG00000032606	0.168491	1.07e-05	Nicn1
ENSMUSG00000052397	0.271402	1.07e-05	Ezr
ENSMUSG00000048701	0.192311	1.08e-05	Ccdc6
ENSMUSG00000039218	0.239954	1.08e-05	Srrm2
ENSMUSG00000048799	0.173496	1.12e-05	Cep120
ENSMUSG00000040354	0.182018	1.12e-05	Mars
ENSMUSG00000020315	0.14201	1.12e-05	Sptbn1
ENSMUSG00000021012	0.212571	1.12e-05	Zc3h14
ENSMUSG00000024359	0.174675	1.14e-05	Hspa9
ENSMUSG00000044847	0.128765	1.15e-05	Lsm11
ENSMUSG00000034751	0.228993	1.22e-05	Mast4
ENSMUSG00000015501	0.20846	1.23e-05	Hivep2
ENSMUSG00000039058	0.151553	1.24e-05	Ak5
ENSMUSG00000056812	0.164106	1.27e-05	St8sia3
ENSMUSG00000051864	0.243798	1.28e-05	Tbc1d22a
ENSMUSG00000028409	0.187372	1.29e-05	Smu1
ENSMUSG00000035007	0.259369	1.3e-05	Rundc1
ENSMUSG00000009569	0.211724	1.35e-05	Mkl2
ENSMUSG00000064105	0.292204	1.35e-05	Cnnm2
ENSMUSG00000035851	0.207155	1.35e-05	Ythdc1
ENSMUSG00000053004	0.779671	1.5e-05	Hrh1
ENSMUSG00000025812	0.223752	1.5e-05	Pard3
ENSMUSG00000020198	0.164596	1.58e-05	Ap3d1
ENSMUSG00000040490	0.318389	1.62e-05	Lrfn2
ENSMUSG00000031029	0.191507	1.63e-05	Eif3f
ENSMUSG00000022340	0.158307	1.64e-05	Sybu
ENSMUSG00000022052	0.206449	1.72e-05	Ppp2r2a
ENSMUSG00000027170	0.227604	1.73e-05	Eif3m
ENSMUSG00000035293	0.351871	1.73e-05	G2e3
ENSMUSG00000033909	0.288631	1.73e-05	Usp36
ENSMUSG00000049470	0.16536	1.76e-05	Aff4
ENSMUSG00000049985	0.554314	1.76e-05	Ankrd55
ENSMUSG00000040325	0.239174	1.87e-05	Dcaf1
ENSMUSG00000026749	0.178486	1.88e-05	Nek6
ENSMUSG00000026455	0.23796	1.89e-05	Klhl12
ENSMUSG00000028826	0.177007	1.91e-05	Maco1
ENSMUSG00000046607	0.232871	1.97e-05	Hrk
ENSMUSG00000038902	0.203619	2.04e-05	Pogz
ENSMUSG00000066036	0.19232	2.16e-05	Ubr4
ENSMUSG00000022682	0.174675	2.18e-05	Rrn3
ENSMUSG00000010663	0.142643	2.23e-05	Fads1
ENSMUSG00000049957	0.285618	2.24e-05	Ccdc137
ENSMUSG00000058486	0.306582	2.33e-05	Wdr91
ENSMUSG00000052512	0.289475	2.34e-05	Nav2
ENSMUSG00000067825	0.305675	2.35e-05	Pex26
ENSMUSG00000040363	0.319826	2.36e-05	Bcor
ENSMUSG00000035232	0.279446	2.42e-05	Pdk3
ENSMUSG00000033653	0.168094	2.47e-05	Vps8
ENSMUSG00000038371	0.176838	2.5e-05	Sbf2
ENSMUSG00000042599	0.37339	2.6e-05	Kdm7a
ENSMUSG00000040407	0.198031	2.6e-05	Akap9
ENSMUSG00000026587	0.11683	2.62e-05	Astn1
ENSMUSG00000029775	0.126445	2.7e-05	Klhdc10
ENSMUSG00000074656	0.221097	2.71e-05	Eif2s2
ENSMUSG00000057551	0.261615	2.71e-05	Zfp317
ENSMUSG00000023832	0.187432	2.72e-05	Acat2
ENSMUSG00000036111	0.241945	2.81e-05	Lmo1
ENSMUSG00000025162	0.150347	3.07e-05	Csnk1d
ENSMUSG00000005417	0.158827	3.14e-05	Mprip
ENSMUSG00000026317	0.262054	3.15e-05	Cln8
ENSMUSG00000037112	0.297113	3.16e-05	Sik2
ENSMUSG00000064302	0.165252	3.17e-05	Clasp1
ENSMUSG00000030166	0.327919	3.25e-05	Rad52
ENSMUSG00000036411	0.37163	3.26e-05	9530077C05Rik
ENSMUSG00000063281	0.255835	3.26e-05	Zfp35
ENSMUSG00000033444	0.17988	3.31e-05	Specc1l
ENSMUSG00000035666	0.17722	3.32e-05	Gtf3c4
ENSMUSG00000027508	0.212138	3.34e-05	Pag1
ENSMUSG00000037411	1.17734	3.47e-05	Serpine1
ENSMUSG00000020220	0.180913	3.49e-05	Vps13d
ENSMUSG00000024130	0.155107	3.59e-05	Abca3
ENSMUSG00000024423	0.229986	3.6e-05	Impact
ENSMUSG00000000439	0.240025	3.61e-05	Mkrn2
ENSMUSG00000030884	0.1506	3.62e-05	Uqcrc2
ENSMUSG00000061374	0.334293	3.8e-05	Fiz1
ENSMUSG00000000078	0.201783	3.82e-05	Klf6
ENSMUSG00000032244	0.154742	3.82e-05	Fem1b
ENSMUSG00000042111	0.284525	3.88e-05	Ccdc115
ENSMUSG00000000605	0.125387	3.91e-05	Clcn4
ENSMUSG00000030850	0.153975	3.94e-05	Ate1
ENSMUSG00000039509	0.230276	3.96e-05	Nup133
ENSMUSG00000033066	0.147697	3.96e-05	Gas7
ENSMUSG00000031431	0.319076	4.03e-05	Tsc22d3
ENSMUSG00000063550	0.213293	4.05e-05	Nup98
ENSMUSG00000031538	0.272592	4.14e-05	Plat
ENSMUSG00000037487	0.182589	4.14e-05	Ubr5
ENSMUSG00000006494	0.499867	4.22e-05	Pdk1
ENSMUSG00000022100	0.184231	4.28e-05	Xpo7
ENSMUSG00000092416	0.305924	4.62e-05	Zfp141
ENSMUSG00000040481	0.164877	4.63e-05	Bptf
ENSMUSG00000061751	0.189382	4.65e-05	Kalrn
ENSMUSG00000033763	0.196934	4.68e-05	Mtss1l
ENSMUSG00000047495	0.291822	4.77e-05	Dlgap2
ENSMUSG00000014355	0.143009	4.85e-05	Anapc1
ENSMUSG00000055003	0.26361	5.05e-05	Lrtm2
ENSMUSG00000051043	0.938471	5.17e-05	Gprc5c
ENSMUSG00000032452	0.154203	5.2e-05	Clstn2
ENSMUSG00000056306	0.213339	5.32e-05	Sertm1
ENSMUSG00000053641	0.204088	5.39e-05	Dennd4a
ENSMUSG00000031785	0.166385	5.41e-05	Adgrg1
ENSMUSG00000024608	0.197616	5.54e-05	Rps14
ENSMUSG00000019087	0.151698	5.54e-05	Atp6ap1
ENSMUSG00000022358	1.02032	5.71e-05	Fbxo32
ENSMUSG00000039533	0.125327	5.71e-05	Mmd2
ENSMUSG00000020823	0.203887	5.71e-05	Sec14l1
ENSMUSG00000052949	0.139141	5.94e-05	Rnf157
ENSMUSG00000051396	0.427017	5.97e-05	Hspa14
ENSMUSG00000022016	0.163278	6.04e-05	Akap11
ENSMUSG00000015312	0.683859	6.14e-05	Gadd45b
ENSMUSG00000034101	0.265356	6.17e-05	Ctnnd1
ENSMUSG00000020256	0.30198	6.2e-05	Aldh1l2
ENSMUSG00000070056	0.211538	6.23e-05	Mfhas1
ENSMUSG00000044350	0.504952	6.31e-05	Lacc1
ENSMUSG00000028214	0.593215	6.47e-05	Gem
ENSMUSG00000033933	0.200368	6.47e-05	Vhl
ENSMUSG00000028341	0.247867	6.47e-05	Nr4a3
ENSMUSG00000070695	0.294549	6.51e-05	Cntnap5a
ENSMUSG00000034187	0.118837	6.63e-05	Nsf
ENSMUSG00000056692	0.154758	6.69e-05	D17Wsu92e
ENSMUSG00000006906	0.215625	6.75e-05	Stambp
ENSMUSG00000028634	0.306149	6.91e-05	Hivep3
ENSMUSG00000000441	0.188101	6.96e-05	Raf1
ENSMUSG00000024533	0.165624	7.26e-05	Spire1
ENSMUSG00000021743	0.29234	7.41e-05	Fezf2
ENSMUSG00000032228	0.168109	7.41e-05	Tcf12
ENSMUSG00000032939	0.203637	7.44e-05	Nup93
ENSMUSG00000028576	0.270165	7.44e-05	Ift74
ENSMUSG00000047539	0.188963	7.5e-05	Fbxo28
ENSMUSG00000067148	0.255251	7.67e-05	Polr1c
ENSMUSG00000024073	0.1689	7.67e-05	Birc6
ENSMUSG00000070738	0.137799	7.85e-05	Dgkd
ENSMUSG00000038039	0.222576	7.86e-05	Gcc2
ENSMUSG00000041141	0.15784	8.07e-05	Pnmal1
ENSMUSG00000006673	0.165239	8.21e-05	Qrich1
ENSMUSG00000049612	0.229449	8.43e-05	Omg
ENSMUSG00000027878	0.234705	8.57e-05	Notch2
ENSMUSG00000033326	0.171374	8.57e-05	Kdm4a
ENSMUSG00000019055	0.382488	8.78e-05	Plod1
ENSMUSG00000034312	0.224069	8.82e-05	Iqsec1
ENSMUSG00000032913	0.216279	8.99e-05	Lrig2
ENSMUSG00000056222	0.160286	8.99e-05	Spock1
ENSMUSG00000037029	0.20448	9.07e-05	Zfp146
ENSMUSG00000025427	0.175216	9.16e-05	Rnf165
ENSMUSG00000030942	0.1767	9.21e-05	Thumpd1
ENSMUSG00000039201	0.258802	9.24e-05	Tbc1d25
ENSMUSG00000053414	0.265371	9.29e-05	Hunk
ENSMUSG00000015879	0.197359	9.36e-05	Fam184b
ENSMUSG00000029190	0.155479	9.44e-05	D5Ertd579e
ENSMUSG00000025730	0.230939	9.61e-05	Rab40c
ENSMUSG00000047904	0.313975	9.74e-05	Sstr2
ENSMUSG00000020184	0.246089	9.74e-05	Mdm2
ENSMUSG00000042029	0.283161	9.8e-05	Ncapg2
ENSMUSG00000018347	0.28643	0.00010053	Zkscan6
ENSMUSG00000030451	0.139846	0.00010109	Herc2
ENSMUSG00000022351	0.172161	0.00010169	Sqle
ENSMUSG00000042211	0.213474	0.00010274	Fbxo38
ENSMUSG00000034088	0.136922	0.00010294	Hdlbp
ENSMUSG00000017639	0.143037	0.00010421	Rab11fip4
ENSMUSG00000059475	0.186915	0.00010606	Zfp426
ENSMUSG00000021701	0.156798	0.00010805	Plk2
ENSMUSG00000028423	0.158902	0.00010882	Nfx1
ENSMUSG00000063049	0.272296	0.00011291	Ing2
ENSMUSG00000028438	0.414561	0.00011327	Kif24
ENSMUSG00000030424	0.345214	0.00011639	Zfp939
ENSMUSG00000034157	0.180686	0.00011979	Cipc
ENSMUSG00000026883	0.255738	0.00012571	Dab2ip
ENSMUSG00000004267	0.21311	0.00012571	Eno2
ENSMUSG00000036550	0.139881	0.0001259	Cnot1
ENSMUSG00000032127	0.229534	0.00012899	Vps11
ENSMUSG00000044763	0.295484	0.0001298	Trmt10c
ENSMUSG00000040297	0.204055	0.00013034	Suco
ENSMUSG00000021767	0.20346	0.00013166	Kat6b
ENSMUSG00000030347	0.202711	0.00013429	D6Wsu163e
ENSMUSG00000039000	0.130693	0.0001347	Ube3c
ENSMUSG00000020037	0.332229	0.00013609	Rfx4
ENSMUSG00000031652	0.161935	0.00013632	N4bp1
ENSMUSG00000026229	0.160245	0.00013755	Psmd1
ENSMUSG00000022607	0.17375	0.00013779	Ptk2
ENSMUSG00000039747	0.161996	0.00013939	Orai2
ENSMUSG00000022283	0.135546	0.00014025	Pabpc1
ENSMUSG00000028048	0.213729	0.00014179	Gba
ENSMUSG00000067851	0.169003	0.00014221	Arfgef1
ENSMUSG00000045174	0.176162	0.00014358	Amer3
ENSMUSG00000041920	0.735902	0.00014378	Slc16a6
ENSMUSG00000033983	0.244854	0.00014565	Coil
ENSMUSG00000039068	0.19034	0.00014671	Zzz3
ENSMUSG00000030657	0.3084	0.0001504	Xylt1
ENSMUSG00000031511	0.150877	0.00015123	Arhgef7
ENSMUSG00000028016	0.318388	0.00015479	Ints12
ENSMUSG00000030350	0.169026	0.0001555	Prmt8
ENSMUSG00000038780	0.181544	0.00015589	Smurf1
ENSMUSG00000020668	0.151558	0.0001569	Kif3c
ENSMUSG00000022336	0.187312	0.0001569	Eif3e
ENSMUSG00000021986	0.267115	0.00015733	Amer2
ENSMUSG00000024587	0.15018	0.00015733	Nars
ENSMUSG00000027217	0.220989	0.00015928	Tspan18
ENSMUSG00000032786	0.215586	0.00016389	Alas1
ENSMUSG00000048232	0.205668	0.00016446	Fbxo10
ENSMUSG00000030313	0.179292	0.00016446	Dennd5b
ENSMUSG00000039419	0.16328	0.00016538	Cntnap2
ENSMUSG00000030095	0.196451	0.00016538	Tmem43
ENSMUSG00000030223	0.133911	0.00016764	Ptpro
ENSMUSG00000001964	0.230215	0.00016855	Emd
ENSMUSG00000004535	0.14	0.00016855	Tax1bp1
ENSMUSG00000038119	0.221041	0.00016855	Cdon
ENSMUSG00000042510	0.815591	0.00017044	AA986860
ENSMUSG00000028646	0.18408	0.00017054	Rragc
ENSMUSG00000020657	0.159092	0.00017136	Dnajc27
ENSMUSG00000000171	0.152116	0.00017685	Sdhd
ENSMUSG00000030067	0.206868	0.0001806	Foxp1
ENSMUSG00000040506	0.180211	0.00018408	Ambra1
ENSMUSG00000031349	0.144984	0.000186	Nsdhl
ENSMUSG00000042215	0.279086	0.00018662	Bag2
ENSMUSG00000048078	0.200476	0.00018943	Tenm4
ENSMUSG00000053581	0.152828	0.00019036	Zfand2a
ENSMUSG00000051335	0.182988	0.00019075	Gfod1
ENSMUSG00000057637	0.170713	0.0001966	Prdm2
ENSMUSG00000037134	0.214881	0.00019711	Prmt9
ENSMUSG00000037138	0.188898	0.00019717	Aff3
ENSMUSG00000023826	0.312946	0.00019792	Prkn
ENSMUSG00000021149	0.204695	0.00020028	Gtpbp4
ENSMUSG00000031772	0.210746	0.00020034	Cntnap4
ENSMUSG00000038526	0.46075	0.00020254	Car14
ENSMUSG00000038530	0.26656	0.00020417	Rgs4
ENSMUSG00000044948	0.391529	0.00020442	Itprip
ENSMUSG00000012848	0.223217	0.00020481	Rps5
ENSMUSG00000037161	1.28638	0.00020486	Mgarp
ENSMUSG00000026127	0.230539	0.00020522	Imp4
ENSMUSG00000020340	0.134604	0.00020643	Cyfip2
ENSMUSG00000001305	0.352722	0.00020859	Rrp15
ENSMUSG00000027381	0.393278	0.0002096	Bcl2l11
ENSMUSG00000062070	0.363788	0.00021048	Pgk1
ENSMUSG00000031523	0.195035	0.00021217	Dlc1
ENSMUSG00000036822	0.245552	0.00021287	Topors
ENSMUSG00000031314	0.187463	0.0002164	Taf1
ENSMUSG00000040711	0.159062	0.00021866	Sh3pxd2b
ENSMUSG00000002455	0.163246	0.00021913	Prpf6
ENSMUSG00000028707	1.39268	0.00021913	Dmbx1
ENSMUSG00000030510	0.73121	0.00021913	Cers3
ENSMUSG00000022125	0.461666	0.00021913	Cln5
ENSMUSG00000043716	0.201312	0.00022455	Rpl7
ENSMUSG00000044647	0.190746	0.00022455	Csrnp3
ENSMUSG00000031391	0.139409	0.0002255	L1cam
ENSMUSG00000006941	0.154414	0.00023184	Eif1b
ENSMUSG00000000826	0.11738	0.000236	Dnajc5
ENSMUSG00000024260	0.17996	0.00023761	Sap130
ENSMUSG00000031189	0.313074	0.00023917	Aff2
ENSMUSG00000056553	0.132563	0.00023967	Ptprn2
ENSMUSG00000009112	0.150452	0.00024018	Bcl2l13
ENSMUSG00000036333	0.121351	0.00024194	Kidins220
ENSMUSG00000021395	0.134944	0.00024313	Spin1
ENSMUSG00000062234	0.162734	0.00025198	Gak
ENSMUSG00000055932	0.135886	0.00025637	Fto
ENSMUSG00000033792	0.327225	0.00025644	Atp7a
ENSMUSG00000020777	0.11757	0.00026264	Acox1
ENSMUSG00000016831	0.181324	0.00026481	Tox4
ENSMUSG00000032118	0.13466	0.00026582	Fez1
ENSMUSG00000024201	0.271825	0.00026742	Kdm4b
ENSMUSG00000029249	0.343378	0.00026793	Rest
ENSMUSG00000041328	0.188709	0.00027211	Pcf11
ENSMUSG00000024191	0.287294	0.00027491	Bnip1
ENSMUSG00000031540	0.156611	0.00027738	Kat6a
ENSMUSG00000057335	0.139741	0.00028209	Cep170
ENSMUSG00000038349	0.317656	0.00028274	Plcl1
ENSMUSG00000041570	0.125321	0.0002829	Camsap2
ENSMUSG00000042506	0.144351	0.00028296	Usp22
ENSMUSG00000021314	0.127466	0.00028296	Amph
ENSMUSG00000007812	0.210994	0.00028468	Zfp655
ENSMUSG00000073755	0.241118	0.00028751	5730409E04Rik
ENSMUSG00000017667	0.193603	0.00029044	Zfp334
ENSMUSG00000048429	0.163205	0.00030129	Timm29
ENSMUSG00000037730	0.207155	0.00030479	Mynn
ENSMUSG00000030814	0.238937	0.00030489	Bcl7c
ENSMUSG00000038255	0.200873	0.00030717	Neurod2
ENSMUSG00000037049	0.186645	0.00031952	Smpd1
ENSMUSG00000052572	0.126558	0.00032104	Dlg2
ENSMUSG00000020576	0.161956	0.00032268	Nbas
ENSMUSG00000060510	0.172982	0.00032291	Zfp266
ENSMUSG00000018697	0.264525	0.00032745	Aatf
ENSMUSG00000025085	0.144365	0.00032935	Ablim1
ENSMUSG00000062257	0.153933	0.0003314	Opcml
ENSMUSG00000020766	0.439427	0.00033208	Galk1
ENSMUSG00000023885	0.519241	0.00034253	Thbs2
ENSMUSG00000039473	0.19592	0.0003435	Ubn1
ENSMUSG00000027944	0.348238	0.00034395	Hax1
ENSMUSG00000039740	0.11805	0.00034629	Alg2
ENSMUSG00000045083	0.257367	0.00034727	Lingo2
ENSMUSG00000040133	0.235472	0.00035058	Gpr176
ENSMUSG00000063626	0.213979	0.00035228	Unc5d
ENSMUSG00000003316	0.127005	0.00035228	Glg1
ENSMUSG00000025781	0.126129	0.00035249	Atp5c1
ENSMUSG00000070394	0.191397	0.000364	Tmem256
ENSMUSG00000056342	0.19004	0.00037222	Usp34
ENSMUSG00000029474	0.151045	0.00037449	Rnf34
ENSMUSG00000055493	0.214468	0.00037819	Epm2a
ENSMUSG00000028927	0.356542	0.00038049	Padi2
ENSMUSG00000030852	0.187335	0.0003829	Tacc2
ENSMUSG00000033159	0.214197	0.00039169	Cnppd1
ENSMUSG00000022707	0.330059	0.0003933	Gbe1
ENSMUSG00000027998	0.180612	0.00040007	Plrg1
ENSMUSG00000025203	0.158657	0.00040012	Scd2
ENSMUSG00000031557	0.66335	0.00040229	Plekha2
ENSMUSG00000014496	0.154006	0.00040323	Ankrd28
ENSMUSG00000027680	0.150854	0.00040453	Fxr1
ENSMUSG00000037242	0.259441	0.00041199	Clic4
ENSMUSG00000056752	0.236565	0.00041952	Dnah9
ENSMUSG00000000131	0.175403	0.00042407	Xpo6
ENSMUSG00000025237	0.143059	0.00042412	Parp6
ENSMUSG00000028737	0.25474	0.00042527	Aldh4a1
ENSMUSG00000029014	0.207752	0.00042527	Dnajc2
ENSMUSG00000022369	0.505002	0.00042527	Mtbp
ENSMUSG00000021715	0.2915	0.00042754	Cwc27
ENSMUSG00000039159	0.147561	0.00043284	Ube2h
ENSMUSG00000048388	0.148987	0.0004351	Fam171b
ENSMUSG00000034075	0.148991	0.00043837	Zdhhc5
ENSMUSG00000079036	0.250737	0.00043837	Alkbh1
ENSMUSG00000016150	0.192801	0.00044053	Tenm1
ENSMUSG00000037239	0.297899	0.00044649	Spred3
ENSMUSG00000047766	0.166332	0.00044744	Lrrc49
ENSMUSG00000028345	0.217744	0.00045473	Tex10
ENSMUSG00000033713	0.291655	0.00045956	Foxn3
ENSMUSG00000032329	0.14974	0.00046105	Hmg20a
ENSMUSG00000037958	0.280612	0.00047121	Nsrp1
ENSMUSG00000021983	0.195108	0.00047193	Atp8a2
ENSMUSG00000034485	0.380252	0.00047389	Uaca
ENSMUSG00000040433	0.211378	0.00047421	Zbtb38
ENSMUSG00000003279	0.127797	0.00048079	Dlgap1
ENSMUSG00000039275	0.131091	0.00048487	Foxk2
ENSMUSG00000046139	0.209666	0.00048766	Patl1
ENSMUSG00000018476	0.303931	0.00049185	Kdm6b
ENSMUSG00000024735	0.125515	0.00049185	Prpf19
ENSMUSG00000040722	0.113534	0.00049888	Scamp5
ENSMUSG00000033014	0.156379	0.00050172	Trim33
ENSMUSG00000000134	0.211567	0.00050972	Tfe3
ENSMUSG00000029624	0.296808	0.00051087	Ptcd1
ENSMUSG00000034218	0.262201	0.00051099	Atm
ENSMUSG00000005846	0.154585	0.00051099	Rsl1d1
ENSMUSG00000060992	0.147255	0.00051119	Copz1
ENSMUSG00000034235	0.227225	0.0005134	Usp54
ENSMUSG00000025909	0.265307	0.00051912	Sntg1
ENSMUSG00000061755	0.166588	0.00052258	Bod1l
ENSMUSG00000034040	0.146816	0.00052876	Galnt17
ENSMUSG00000021198	0.213842	0.00053691	Unc79
ENSMUSG00000026657	0.177452	0.00053777	Frmd4a
ENSMUSG00000027667	0.201595	0.00053784	Zfp639
ENSMUSG00000048787	0.251515	0.00055166	Dcun1d3
ENSMUSG00000037386	0.233194	0.00055944	Rims2
ENSMUSG00000030007	0.134559	0.00055976	Cct7
ENSMUSG00000042203	0.176203	0.00055976	Tbc1d22b
ENSMUSG00000030352	0.190755	0.00055999	Tspan9
ENSMUSG00000032220	0.324953	0.00056837	Myo1e
ENSMUSG00000032867	0.162459	0.00056855	Fbxw8
ENSMUSG00000038910	0.16923	0.00056903	Plcl2
ENSMUSG00000021431	0.25368	0.00057879	Snrnp48
ENSMUSG00000001441	0.122681	0.00058181	Npepps
ENSMUSG00000037580	0.665064	0.00058221	Gch1
ENSMUSG00000002413	0.172061	0.00060888	Braf
ENSMUSG00000055745	0.156008	0.00061282	Rtl6
ENSMUSG00000026663	0.166548	0.00062108	Atf6
ENSMUSG00000039579	0.220488	0.00062618	Grin3a
ENSMUSG00000014195	0.117225	0.000627	Dnajc7
ENSMUSG00000024052	0.136096	0.000627	Lpin2
ENSMUSG00000030662	0.117999	0.00062875	Ipo5
ENSMUSG00000028649	0.185595	0.00063095	Macf1
ENSMUSG00000041712	0.17329	0.00063949	Ubr7
ENSMUSG00000012609	0.199031	0.00064804	Ttll5
ENSMUSG00000032193	0.220917	0.00065142	Ldlr
ENSMUSG00000056091	0.171193	0.0006605	St3gal5
ENSMUSG00000022204	0.247575	0.00066108	Ngdn
ENSMUSG00000040859	0.183953	0.0006712	Bsdc1
ENSMUSG00000037461	0.245436	0.00067599	Ints7
ENSMUSG00000035678	1.03925	0.00067599	Tnfsf9
ENSMUSG00000012535	0.129269	0.0006864	Tnpo3
ENSMUSG00000061536	0.147691	0.00068771	Sec22c
ENSMUSG00000014602	0.143602	0.00069883	Kif1a
ENSMUSG00000027339	0.169518	0.00070419	Rassf2
ENSMUSG00000025920	0.120781	0.00070549	Stau2
ENSMUSG00000074802	0.505315	0.00070549	Gas2l3
ENSMUSG00000050945	0.418048	0.00072917	Zfp438
ENSMUSG00000022837	0.2057	0.0007293	Iqcb1
ENSMUSG00000060735	0.214198	0.00073932	Rxfp3
ENSMUSG00000028059	0.184685	0.00073995	Arhgef2
ENSMUSG00000059486	0.189928	0.00075422	Kbtbd2
ENSMUSG00000040225	0.165625	0.00076572	Prrc2c
ENSMUSG00000030965	0.203288	0.00076572	Abraxas2
ENSMUSG00000020048	0.162995	0.00076735	Hsp90b1
ENSMUSG00000032549	0.119375	0.00076957	Rab6b
ENSMUSG00000021357	0.138447	0.00077091	Exoc2
ENSMUSG00000052533	0.201507	0.00077372	Nup188
ENSMUSG00000032458	0.132704	0.00077511	Copb2
ENSMUSG00000027568	0.209464	0.00077738	Ntsr1
ENSMUSG00000055917	0.205376	0.00077984	Zfp277
ENSMUSG00000035713	0.249344	0.00078519	Usp35
ENSMUSG00000052889	0.15047	0.00079158	Prkcb
ENSMUSG00000006273	0.129324	0.00079193	Atp6v1b2
ENSMUSG00000021573	0.165542	0.00079945	Tppp
ENSMUSG00000054469	0.145394	0.00081056	Lclat1
ENSMUSG00000059277	0.357239	0.00081379	R74862
ENSMUSG00000053693	0.242285	0.00082069	Mast1
ENSMUSG00000063882	0.133358	0.0008562	Uqcrh
ENSMUSG00000015932	0.117866	0.00086501	Dstn
ENSMUSG00000021823	0.242497	0.00086913	Vcl
ENSMUSG00000006998	0.134099	0.00087177	Psmd2
ENSMUSG00000016541	0.129534	0.00087264	Atxn10
ENSMUSG00000046311	0.188835	0.00088233	Zfp62
ENSMUSG00000037938	0.297132	0.0008841	Chchd5
ENSMUSG00000055835	0.258033	0.00090091	Zfp1
ENSMUSG00000070866	0.256171	0.00090184	Zfp804a
ENSMUSG00000049421	0.171166	0.0009062	Zfp260
ENSMUSG00000049287	0.292442	0.00091331	Iba57
ENSMUSG00000044067	0.19378	0.00092719	Gpr22
ENSMUSG00000009418	0.156602	0.00093484	Nav1
ENSMUSG00000026220	0.344992	0.00093535	Slc16a14
ENSMUSG00000008153	0.165729	0.00093757	Clstn3
ENSMUSG00000038759	0.193891	0.00094211	Nup205
ENSMUSG00000046079	0.137544	0.00094884	Lrrc8d
ENSMUSG00000024580	0.199945	0.00094884	Grpel2
ENSMUSG00000029686	0.145592	0.00095947	Cul1
ENSMUSG00000027187	0.143871	0.00096387	Cat
ENSMUSG00000031903	0.236226	0.00096958	Pla2g15
ENSMUSG00000055254	0.115675	0.00097714	Ntrk2
ENSMUSG00000026234	0.113888	0.00099152	Ncl
ENSMUSG00000007891	0.14376	0.00100633	Ctsd
ENSMUSG00000039384	0.551353	0.00101269	Dusp10
ENSMUSG00000055761	0.221101	0.00102904	Nkain3
ENSMUSG00000052727	0.14961	0.00103068	Map1b
ENSMUSG00000018076	0.172562	0.00103991	Med13l
ENSMUSG00000023330	0.292567	0.00104057	Dtwd1
ENSMUSG00000029486	0.230698	0.00104551	Mrpl1
ENSMUSG00000034024	0.121132	0.00104551	Cct2
ENSMUSG00000007653	0.161602	0.00104551	Gabrb2
ENSMUSG00000098176	0.431261	0.00104551	Ccdc166
ENSMUSG00000017978	0.182145	0.00105291	Cadps2
ENSMUSG00000020409	0.169886	0.00106697	Slu7
ENSMUSG00000035953	0.159108	0.00107086	Pip4p1
ENSMUSG00000040618	0.375564	0.00107086	Pck2
ENSMUSG00000035033	0.188242	0.00107752	Tbr1
ENSMUSG00000052675	0.313597	0.00110681	Zfp112
ENSMUSG00000015889	0.192249	0.00110884	Lta4h
ENSMUSG00000034472	0.370334	0.00110943	Rasd2
ENSMUSG00000026174	0.147725	0.00110996	Cnot9
ENSMUSG00000002341	0.153644	0.00111803	Ncan
ENSMUSG00000029361	0.168132	0.00113774	Nos1
ENSMUSG00000026519	0.470505	0.0011401	Tmem63a
ENSMUSG00000022421	0.102659	0.00115118	Nptxr
ENSMUSG00000061950	0.165076	0.00115301	Ppp4r1
ENSMUSG00000050164	0.389193	0.00115315	Mchr1
ENSMUSG00000022253	0.22787	0.00116021	Nadk2
ENSMUSG00000005267	0.218602	0.00116406	Zfp287
ENSMUSG00000030209	0.194174	0.00117351	Grin2b
ENSMUSG00000001783	0.14562	0.00118674	Rtcb
ENSMUSG00000029198	0.160743	0.00119263	Grpel1
ENSMUSG00000022601	0.1705	0.00119849	Zbtb11
ENSMUSG00000046138	0.170043	0.00125565	9930021J03Rik
ENSMUSG00000000902	0.173287	0.00130559	Smarcb1
ENSMUSG00000004947	0.347052	0.00130748	Dtx2
ENSMUSG00000028926	0.144511	0.00131321	Cdk14
ENSMUSG00000043301	0.250843	0.00131321	Kcnj6
ENSMUSG00000040560	0.104775	0.00131321	Wdr7
ENSMUSG00000052698	0.149489	0.00131674	Tln2
ENSMUSG00000036611	0.343421	0.00131699	Eepd1
ENSMUSG00000010517	0.167683	0.00132214	Faf1
ENSMUSG00000004031	0.140633	0.00132326	Brinp2
ENSMUSG00000019852	0.186209	0.00132622	Arfgef3
ENSMUSG00000009394	0.110742	0.00133237	Syn2
ENSMUSG00000030315	0.21049	0.00134354	Vgll4
ENSMUSG00000024776	0.285549	0.00135827	Stambpl1
ENSMUSG00000025403	0.254494	0.00136842	Shmt2
ENSMUSG00000027304	0.152288	0.00136914	Rtf1
ENSMUSG00000021482	0.527848	0.00137078	Aaed1
ENSMUSG00000024502	0.160023	0.00138371	Jakmip2
ENSMUSG00000038861	0.207037	0.00139653	Pi4kb
ENSMUSG00000042444	0.229527	0.00139653	Mindy2
ENSMUSG00000027509	0.152585	0.00140599	Rae1
ENSMUSG00000039913	0.168978	0.00143889	Pak7
ENSMUSG00000063785	0.254304	0.0014474	Utp14a
ENSMUSG00000027247	0.147982	0.00145199	Arhgap1
ENSMUSG00000031778	0.145937	0.00146726	Cx3cl1
ENSMUSG00000027905	0.242091	0.00147558	Ddx20
ENSMUSG00000053333	0.173547	0.00149029	Dis3l2
ENSMUSG00000040907	0.171893	0.00149123	Atp1a3
ENSMUSG00000030982	0.151677	0.00149123	Vps35l
ENSMUSG00000041245	0.184507	0.00149379	Wnk3
ENSMUSG00000030806	0.120946	0.0015294	Stx1b
ENSMUSG00000004233	0.259556	0.00153658	Wars2
ENSMUSG00000029673	0.178568	0.00154529	Auts2
ENSMUSG00000021901	0.13777	0.001573	Bap1
ENSMUSG00000040713	0.184857	0.00157938	Creg1
ENSMUSG00000071252	0.266463	0.00158421	2210408I21Rik
ENSMUSG00000037876	0.271362	0.00158905	Jmjd1c
ENSMUSG00000022883	0.138536	0.00159204	Robo1
ENSMUSG00000070697	0.187949	0.00159947	Utp3
ENSMUSG00000039182	0.242093	0.00160586	AW209491
ENSMUSG00000019888	0.301039	0.00160935	Mgat4c
ENSMUSG00000024593	0.277354	0.00161402	Megf10
ENSMUSG00000029103	0.148253	0.00162074	Lrpap1
ENSMUSG00000028857	0.164574	0.00162608	Tmem222
ENSMUSG00000008734	0.19691	0.00162961	Gprc5b
ENSMUSG00000022414	0.236651	0.00164359	Tab1
ENSMUSG00000027200	0.134677	0.00165889	Sema6d
ENSMUSG00000035297	0.171714	0.00166487	Cops4
ENSMUSG00000020038	0.315871	0.0016805	Cry1
ENSMUSG00000014769	0.127574	0.00170563	Psmb1
ENSMUSG00000002580	0.191103	0.0017111	Mien1
ENSMUSG00000049866	0.155101	0.00173202	Arl4c
ENSMUSG00000038949	0.188394	0.00173726	Cnst
ENSMUSG00000028936	0.12053	0.0017498	Rpl22
ENSMUSG00000020430	0.179147	0.00177548	Pes1
ENSMUSG00000097727	0.70746	0.00177609	F630040K05Rik
ENSMUSG00000006517	0.256209	0.00177621	Mvd
ENSMUSG00000033916	0.16163	0.001786	Chmp2a
ENSMUSG00000029708	0.201347	0.00180435	Gcc1
ENSMUSG00000039671	0.173934	0.00180663	Zmynd8
ENSMUSG00000015776	0.232261	0.00180897	Med22
ENSMUSG00000038205	0.164394	0.00181098	Prkab2
ENSMUSG00000000374	0.107805	0.00189164	Trappc10
ENSMUSG00000052299	0.145077	0.00190439	Ltn1
ENSMUSG00000043635	0.179998	0.00191555	Adamts3
ENSMUSG00000020961	0.229014	0.00192368	Ston2
ENSMUSG00000053617	0.23808	0.0019494	Sh3pxd2a
ENSMUSG00000039046	0.173624	0.0019677	Usp6nl
ENSMUSG00000024053	0.359862	0.0019677	Emilin2
ENSMUSG00000021411	0.473177	0.00197846	Pxdc1
ENSMUSG00000025261	0.118963	0.00200564	Huwe1
ENSMUSG00000017631	0.108292	0.00201628	Abr
ENSMUSG00000028798	0.148147	0.00202619	Eif3i
ENSMUSG00000034614	0.287239	0.00204149	Pik3ip1
ENSMUSG00000001289	0.17816	0.00205101	Pfdn5
ENSMUSG00000017686	0.146384	0.00207933	Rhot1
ENSMUSG00000025041	0.151112	0.00209673	Nt5c2
ENSMUSG00000054409	0.212099	0.00210956	Tmem74
ENSMUSG00000007564	0.129774	0.00215119	Ppp2r1a
ENSMUSG00000049252	0.201781	0.00215723	Lrp1b
ENSMUSG00000020372	0.14552	0.0021625	Rack1
ENSMUSG00000025583	0.138435	0.00216876	Rptor
ENSMUSG00000101970	0.287232	0.00217826	1810026B05Rik
ENSMUSG00000024077	0.128379	0.002203	Strn
ENSMUSG00000021448	0.201011	0.00222964	Shc3
ENSMUSG00000026764	0.10497	0.00224523	Kif5c
ENSMUSG00000015671	0.146948	0.00226584	Psma2
ENSMUSG00000075040	0.251222	0.00227689	Zfp408
ENSMUSG00000039318	0.131209	0.00228651	Rab3gap2
ENSMUSG00000039844	0.172766	0.00228799	Rapgef1
ENSMUSG00000009291	0.17273	0.00229496	Pttg1ip
ENSMUSG00000021290	0.152987	0.00231432	Atp5mpl
ENSMUSG00000040034	0.357202	0.00235608	Nup43
ENSMUSG00000022391	0.120644	0.00239311	Rangap1
ENSMUSG00000062861	0.229178	0.00239939	Zfp28
ENSMUSG00000064080	0.251961	0.00240211	Fbln2
ENSMUSG00000059423	0.215775	0.00240854	Zfp933
ENSMUSG00000036323	0.115208	0.00240854	Srp72
ENSMUSG00000036800	0.210832	0.00242284	Fam135b
ENSMUSG00000038604	0.195259	0.00243581	Ripor1
ENSMUSG00000033569	0.131881	0.00246147	Adgrb3
ENSMUSG00000026553	0.10475	0.00246506	Copa
ENSMUSG00000011837	0.22597	0.00246815	Snapc2
ENSMUSG00000041815	0.147019	0.0024755	Poldip3
ENSMUSG00000038740	0.188451	0.00249279	Mvb12b
ENSMUSG00000037984	0.143825	0.00249764	Neurod6
ENSMUSG00000038324	0.130561	0.00250117	Trpc4ap
ENSMUSG00000022000	0.122664	0.00250817	Zc3h13
ENSMUSG00000025350	0.602146	0.00251753	Rdh5
ENSMUSG00000020526	0.229744	0.00252217	Znhit3
ENSMUSG00000046862	0.199794	0.00253167	Pramef8
ENSMUSG00000026956	0.291625	0.00256037	Uap1l1
ENSMUSG00000027475	0.119701	0.00256037	Kif3b
ENSMUSG00000024078	0.212305	0.00256037	Ttc27
ENSMUSG00000032589	0.249952	0.00256945	Bsn
ENSMUSG00000068039	0.111583	0.00256945	Tcp1
ENSMUSG00000029860	0.277615	0.00258442	Zyx
ENSMUSG00000030621	0.218456	0.0025881	Me3
ENSMUSG00000050967	0.160254	0.00260483	Creg2
ENSMUSG00000022075	0.167962	0.00260576	Rhobtb2
ENSMUSG00000022772	0.157735	0.00261819	Senp5
ENSMUSG00000070822	0.191578	0.00262049	Zscan18
ENSMUSG00000035325	0.119815	0.00268725	Sec31a
ENSMUSG00000029722	0.195642	0.00268725	Agfg2
ENSMUSG00000035476	0.209902	0.00269563	Tab3
ENSMUSG00000030774	0.104618	0.00272039	Pak1
ENSMUSG00000040003	0.134502	0.00273224	Magi2
ENSMUSG00000003032	0.826304	0.00274056	Klf4
ENSMUSG00000015357	0.183504	0.00278478	Clpx
ENSMUSG00000029385	0.204604	0.00278973	Ccng2
ENSMUSG00000017765	0.277643	0.00279443	Slc12a4
ENSMUSG00000020642	0.158125	0.00281198	Rnf144a
ENSMUSG00000025586	0.229401	0.00281293	Cpeb1
ENSMUSG00000058444	0.190133	0.00281293	Map2k5
ENSMUSG00000018334	0.161114	0.00281711	Ksr1
ENSMUSG00000034377	0.154322	0.00284457	Tulp4
ENSMUSG00000052026	0.144408	0.00286669	Slc6a7
ENSMUSG00000005698	0.158068	0.00288454	Ctcf
ENSMUSG00000042569	0.18364	0.00289966	Dhrs7b
ENSMUSG00000040430	0.13882	0.00290131	Pitpnc1
ENSMUSG00000031485	0.158071	0.00290134	Plpbp
ENSMUSG00000042671	0.179601	0.00293469	Rgs8
ENSMUSG00000044629	0.122194	0.00293665	Cnrip1
ENSMUSG00000018906	0.560372	0.00296617	P4ha2
ENSMUSG00000041747	0.180676	0.00296617	Utp15
ENSMUSG00000052062	0.266605	0.00297394	Pard3b
ENSMUSG00000034152	0.135142	0.00297394	Exoc3
ENSMUSG00000033047	0.138274	0.00298147	Eif3l
ENSMUSG00000033382	0.152959	0.00298646	Trappc8
ENSMUSG00000028466	0.176562	0.00299344	Creb3
ENSMUSG00000021939	0.105959	0.00300399	Ctsb
ENSMUSG00000033854	0.171791	0.00302278	Kcnk10
ENSMUSG00000060803	0.170724	0.00304788	Gstp1
ENSMUSG00000024558	0.266565	0.00306368	Mapk4
ENSMUSG00000034839	0.222109	0.00308056	Larp6
ENSMUSG00000022680	0.131468	0.00308056	Pdxdc1
ENSMUSG00000045896	0.172717	0.00310054	Paip2b
ENSMUSG00000019210	0.115031	0.00318478	Atp6v1e1
ENSMUSG00000041078	0.137271	0.00320232	Grid1
ENSMUSG00000002064	0.16076	0.00323158	Sdf2
ENSMUSG00000019923	0.106362	0.00324048	Zwint
ENSMUSG00000074170	0.716404	0.00327604	Plekhf1
ENSMUSG00000027030	0.142945	0.00329326	Stk39
ENSMUSG00000066441	0.143163	0.00331273	Rdh11
ENSMUSG00000021945	0.160632	0.00335359	Zmym2
ENSMUSG00000042185	0.175202	0.00335913	Nfrkb
ENSMUSG00000037217	0.125239	0.0033631	Syn1
ENSMUSG00000020121	0.166574	0.00338539	Srgap1
ENSMUSG00000061315	0.165874	0.00338583	Naca
ENSMUSG00000032340	0.138167	0.00338777	Neo1
ENSMUSG00000002803	0.187695	0.00338777	Btbd6
ENSMUSG00000031988	0.124215	0.00339648	Vps26b
ENSMUSG00000048899	0.154567	0.00340401	Rimkla
ENSMUSG00000022300	0.173165	0.00340404	Dcaf13
ENSMUSG00000028882	0.153584	0.00343217	Ppp1r8
ENSMUSG00000040734	0.608769	0.00347468	Ppp1r13l
ENSMUSG00000056216	0.163336	0.00350156	Cebpg
ENSMUSG00000026728	0.146066	0.00350258	Vim
ENSMUSG00000025178	0.151225	0.00352013	Pi4k2a
ENSMUSG00000033430	0.133964	0.00356578	Terf2ip
ENSMUSG00000044254	1.16761	0.00363156	Pcsk9
ENSMUSG00000028494	0.42973	0.0036324	Plin2
ENSMUSG00000022064	0.240933	0.0036631	Pibf1
ENSMUSG00000028894	0.190877	0.00367278	Inpp5b
ENSMUSG00000022762	0.193955	0.00367278	Ncam2
ENSMUSG00000019699	0.118857	0.00369306	Akt3
ENSMUSG00000027002	0.136356	0.00369898	Nckap1
ENSMUSG00000030216	0.14198	0.00370346	Wbp11
ENSMUSG00000042302	0.129174	0.00372774	Ehbp1
ENSMUSG00000024683	0.178422	0.00372856	Mrpl16
ENSMUSG00000022529	0.188821	0.00373196	Zfp263
ENSMUSG00000042390	0.121523	0.00373489	Gatad2b
ENSMUSG00000031939	0.240613	0.00373823	Taf1d
ENSMUSG00000033436	0.109099	0.00374089	Armcx2
ENSMUSG00000036242	0.204932	0.00374089	Armh4
ENSMUSG00000042744	0.177563	0.0037448	Hectd4
ENSMUSG00000022074	0.460208	0.00375251	Tnfrsf10b
ENSMUSG00000028480	0.313122	0.00376731	Glipr2
ENSMUSG00000036568	0.160315	0.00377787	Bicral
ENSMUSG00000058761	0.199913	0.00378181	Rnf169
ENSMUSG00000025159	0.1713	0.00379439	Mms19
ENSMUSG00000067430	0.173804	0.00382291	Zfp763
ENSMUSG00000021900	0.243726	0.0038603	Btd
ENSMUSG00000035172	0.354907	0.0038603	Plekhh3
ENSMUSG00000024143	0.231086	0.00392871	Rhoq
ENSMUSG00000109336	0.229154	0.00397903	Samd4b
ENSMUSG00000018287	0.175012	0.00397903	Spag7
ENSMUSG00000006418	0.154702	0.00399587	Rnf114
ENSMUSG00000017466	0.0940989	0.00399587	Timp2
ENSMUSG00000023965	0.133945	0.00399587	Fbxl17
ENSMUSG00000028385	0.110308	0.00399936	Snx30
ENSMUSG00000059897	0.255872	0.00399936	Zfp930
ENSMUSG00000036751	0.140222	0.00400445	Cox6b1
ENSMUSG00000040943	0.290332	0.0040149	Tet2
ENSMUSG00000024847	0.204348	0.0040149	Aip
ENSMUSG00000060512	0.483001	0.00401518	0610040J01Rik
ENSMUSG00000049775	0.134657	0.00402032	Tmsb4x
ENSMUSG00000021990	0.236539	0.00402032	Spata13
ENSMUSG00000047407	0.496213	0.00402241	Tgif1
ENSMUSG00000002496	0.126159	0.00404335	Tsc2
ENSMUSG00000005779	0.142495	0.00404543	Psmb4
ENSMUSG00000020723	0.174535	0.00404543	Cacng4
ENSMUSG00000029207	0.141699	0.00404753	Apbb2
ENSMUSG00000035021	0.515853	0.00404907	Baz1a
ENSMUSG00000021071	0.0954246	0.00409242	Trim9
ENSMUSG00000054889	0.262009	0.00410649	Dsp
ENSMUSG00000031918	0.176071	0.00417914	Mtmr2
ENSMUSG00000024383	0.166622	0.00431097	Map3k2
ENSMUSG00000007739	0.117906	0.0043289	Cct4
ENSMUSG00000018736	0.123793	0.004355	Ndel1
ENSMUSG00000037428	0.496422	0.00436409	Vgf
ENSMUSG00000041773	0.134473	0.00439602	Enc1
ENSMUSG00000026806	0.25833	0.00440475	Ddx31
ENSMUSG00000038143	0.113479	0.00441658	Stox2
ENSMUSG00000062963	0.148954	0.00442926	Ufc1
ENSMUSG00000045667	0.81934	0.0044447	Smtnl2
ENSMUSG00000026841	0.264301	0.00449429	Fibcd1
ENSMUSG00000086894	1.13885	0.004503	Gm15708
ENSMUSG00000038085	0.564793	0.00451234	Cnbd2
ENSMUSG00000028998	0.187877	0.00453222	Tomm7
ENSMUSG00000024927	0.233894	0.00459643	Rela
ENSMUSG00000031532	0.121988	0.0046013	Saraf
ENSMUSG00000028779	0.18333	0.00460269	Pef1
ENSMUSG00000026356	0.127365	0.00460345	Dars
ENSMUSG00000049339	0.11946	0.00462132	Retreg2
ENSMUSG00000026219	0.140683	0.0046215	Trip12
ENSMUSG00000027650	0.179223	0.0046215	Tti1
ENSMUSG00000030317	0.292454	0.00462591	Timp4
ENSMUSG00000020705	0.124301	0.00462636	Ddx42
ENSMUSG00000022750	0.139963	0.00463356	Klhl22
ENSMUSG00000022032	0.799724	0.00464615	Scara5
ENSMUSG00000047747	0.122233	0.00465696	Rnf150
ENSMUSG00000029004	0.14559	0.0046753	Kmt2e
ENSMUSG00000028745	0.106671	0.00468802	Capzb
ENSMUSG00000022377	0.142035	0.0047073	Asap1
ENSMUSG00000031604	0.163202	0.00470798	Msmo1
ENSMUSG00000027350	0.112662	0.00470924	Chgb
ENSMUSG00000094870	0.170413	0.00470938	Zfp131
ENSMUSG00000031529	0.111118	0.00473833	Tnks
ENSMUSG00000002881	0.176146	0.00478834	Nab1
ENSMUSG00000022587	0.158822	0.00478834	Ly6e
ENSMUSG00000025579	0.223374	0.00493504	Gaa
ENSMUSG00000042605	0.127146	0.00495609	Atxn2
ENSMUSG00000056671	1.48237	0.00495692	Prelid2
ENSMUSG00000071669	0.242559	0.00496658	Snx29
ENSMUSG00000031626	0.171079	0.00500083	Sorbs2
ENSMUSG00000079499	0.188728	0.00502733	6530402F18Rik
ENSMUSG00000019789	0.535552	0.0050533	Hey2
ENSMUSG00000028152	0.118061	0.00506097	Tspan5
ENSMUSG00000042997	0.225214	0.00508818	Nhlrc3
ENSMUSG00000015747	0.145865	0.00509839	Vps45
ENSMUSG00000026096	0.245998	0.00515421	Osgepl1
ENSMUSG00000042807	0.16501	0.0052208	Hecw2
ENSMUSG00000044452	0.189359	0.00523775	Zfp507
ENSMUSG00000003226	0.166748	0.00524947	Ranbp2
ENSMUSG00000074305	0.128252	0.00525837	Peak1
ENSMUSG00000020790	0.11889	0.00527812	Ankfy1
ENSMUSG00000037652	0.140759	0.00528025	Phc3
ENSMUSG00000021392	0.17926	0.00528965	Nol8
ENSMUSG00000042790	0.128435	0.00533607	Rnf214
ENSMUSG00000001424	0.131911	0.00534772	Snd1
ENSMUSG00000045875	0.399274	0.00535559	Adra1a
ENSMUSG00000049659	0.139509	0.00537709	Aftph
ENSMUSG00000063760	0.183972	0.00538817	Rnf217
ENSMUSG00000010045	0.206632	0.00542081	Tmem115
ENSMUSG00000036537	0.337458	0.00543664	Rnf113a1
ENSMUSG00000026888	0.138296	0.00546415	Grb14
ENSMUSG00000034243	0.150114	0.00550585	Golgb1
ENSMUSG00000025532	0.151091	0.00552736	Crcp
ENSMUSG00000042734	0.178302	0.00553269	Ttc9
ENSMUSG00000024081	0.15327	0.00560824	Cebpz
ENSMUSG00000035623	0.147975	0.0056136	Rsf1
ENSMUSG00000031696	0.122138	0.00563486	Vps35
ENSMUSG00000028669	0.133332	0.00565535	Pithd1
ENSMUSG00000025437	0.107651	0.00566686	Usp33
ENSMUSG00000096916	0.241018	0.00567186	Zfp850
ENSMUSG00000031838	0.342643	0.0056962	Ifi30
ENSMUSG00000015484	0.307023	0.00571291	Fam163a
ENSMUSG00000040495	0.28879	0.00574153	Chrm4
ENSMUSG00000040383	0.168455	0.00574153	Aqr
ENSMUSG00000001924	0.109876	0.00574153	Uba1
ENSMUSG00000022272	0.150968	0.00574153	Myo10
ENSMUSG00000033917	0.11087	0.00575931	Gde1
ENSMUSG00000024335	0.0968021	0.00578671	Brd2
ENSMUSG00000034912	0.177609	0.00578994	Mdga2
ENSMUSG00000022372	0.217652	0.00585677	Sla
ENSMUSG00000035964	0.151782	0.00589419	Tmem59l
ENSMUSG00000024737	0.773952	0.00594617	Slc15a3
ENSMUSG00000006134	0.152602	0.00597744	Crkl
ENSMUSG00000037022	0.197355	0.00598146	Mmaa
ENSMUSG00000003458	0.118838	0.00598891	Ncstn
ENSMUSG00000045374	0.211023	0.00598891	Wdr81
ENSMUSG00000024038	0.146298	0.00598891	Ndufv3
ENSMUSG00000006717	0.200928	0.00601889	Acot13
ENSMUSG00000030086	0.155577	0.00605873	Chchd6
ENSMUSG00000041168	0.140685	0.006062	Lonp1
ENSMUSG00000028224	0.255006	0.0060823	Nbn
ENSMUSG00000026155	0.143662	0.00613166	Smap1
ENSMUSG00000002326	0.197869	0.00615291	Gmpr2
ENSMUSG00000020946	0.111125	0.00616554	Gosr2
ENSMUSG00000027198	0.154911	0.00625472	Ext2
ENSMUSG00000039372	0.126204	0.00628175	2020-03-04
ENSMUSG00000034832	0.159153	0.00631304	Tet3
ENSMUSG00000026825	0.101324	0.006454	Dnm1
ENSMUSG00000053134	0.202604	0.00645571	Supt7l
ENSMUSG00000029578	0.117883	0.00649855	Wipi2
ENSMUSG00000037936	0.219017	0.00650251	Scarb1
ENSMUSG00000033306	0.212236	0.00652245	Lpp
ENSMUSG00000044216	0.245244	0.00657564	Kcnj4
ENSMUSG00000035934	0.172362	0.00659543	Pknox2
ENSMUSG00000068732	0.144661	0.00660645	Tmem167b
ENSMUSG00000079065	0.274565	0.00661358	BC005561
ENSMUSG00000019841	0.150476	0.00662841	Rev3l
ENSMUSG00000032826	0.13577	0.0066833	Ank2
ENSMUSG00000027490	0.255386	0.00671067	E2f1
ENSMUSG00000052214	0.145874	0.00687311	Opa3
ENSMUSG00000023175	0.168222	0.00689334	Bsg
ENSMUSG00000045624	0.155553	0.00694018	Esf1
ENSMUSG00000018160	0.109569	0.00694505	Med1
ENSMUSG00000021171	0.161227	0.00695048	Esyt2
ENSMUSG00000019826	0.254211	0.00698568	Zbtb24
ENSMUSG00000027456	0.53366	0.00698809	Sdcbp2
ENSMUSG00000025235	0.133912	0.00705953	Bbs4
ENSMUSG00000052981	0.126861	0.00707904	Ube2ql1
ENSMUSG00000090841	0.144843	0.00709403	Myl6
ENSMUSG00000037465	0.184001	0.00709403	Klf10
ENSMUSG00000017288	0.115219	0.00713781	Vps53
ENSMUSG00000029001	0.187044	0.00713971	Fbxo44
ENSMUSG00000058881	0.277497	0.00714764	Zfp516
ENSMUSG00000016018	0.14132	0.00718337	Mtrex
ENSMUSG00000028042	0.400793	0.0072288	Zbtb7b
ENSMUSG00000005718	0.517547	0.00725601	Tfap4
ENSMUSG00000055817	0.168099	0.00728309	Mta3
ENSMUSG00000021731	0.209961	0.0072923	Mrps30
ENSMUSG00000022263	0.141479	0.00730097	Trio
ENSMUSG00000024983	0.131732	0.00730097	Vti1a
ENSMUSG00000057177	0.109366	0.0073717	Gsk3a
ENSMUSG00000057914	0.173303	0.00738373	Cacnb2
ENSMUSG00000042581	0.145489	0.0074069	Thsd7b
ENSMUSG00000012114	0.170354	0.0074069	Med15
ENSMUSG00000049191	0.197149	0.00747623	Rtl5
ENSMUSG00000042743	0.134701	0.00754427	Sgtb
ENSMUSG00000026020	0.128285	0.00756008	Nop58
ENSMUSG00000042751	0.121605	0.00756715	Nmnat2
ENSMUSG00000026718	0.120124	0.00757933	Stam
ENSMUSG00000044813	0.367323	0.0075958	Shb
ENSMUSG00000032330	0.133809	0.0075968	Cox7a2
ENSMUSG00000029587	0.162238	0.00760503	Zfp12
ENSMUSG00000055116	0.180004	0.00765143	Arntl
ENSMUSG00000065990	0.176436	0.00776817	Aurkaip1
ENSMUSG00000030499	0.247551	0.00778348	Kctd15
ENSMUSG00000049092	0.209367	0.00778348	Gpr137c
ENSMUSG00000017009	0.198035	0.00780181	Sdc4
ENSMUSG00000037315	0.178999	0.00781229	Jade3
ENSMUSG00000050954	0.219597	0.00785509	Zfp169
ENSMUSG00000040749	0.358388	0.00786085	Siah1b
ENSMUSG00000039230	0.123931	0.00786085	Tbcd
ENSMUSG00000050064	0.175911	0.0078791	Zfp697
ENSMUSG00000024002	0.178134	0.00793301	Brd4
ENSMUSG00000020321	0.121234	0.00795412	Mdh1
ENSMUSG00000067242	0.160606	0.00801955	Lgi1
ENSMUSG00000017721	0.124643	0.00807871	Pigt
ENSMUSG00000033793	0.106991	0.00811854	Atp6v1h
ENSMUSG00000026245	0.133631	0.00819029	Farsb
ENSMUSG00000020832	0.198846	0.00824339	Eral1
ENSMUSG00000071645	0.211845	0.00836136	Tut1
ENSMUSG00000021420	0.190763	0.00839613	Fars2
ENSMUSG00000055991	0.18519	0.00840468	Zkscan5
ENSMUSG00000051149	0.694926	0.00840588	Adnp
ENSMUSG00000027457	0.157457	0.00842979	Snph
ENSMUSG00000021478	0.399973	0.00843345	Drd1
ENSMUSG00000030374	0.14756	0.00858108	Strn4
ENSMUSG00000018547	0.117543	0.00858108	Pip4k2b
ENSMUSG00000051934	0.149476	0.00862439	Spats2
ENSMUSG00000021374	0.12431	0.00874759	Nup153
ENSMUSG00000034940	0.115589	0.00876351	Synrg
ENSMUSG00000103088	0.239067	0.00879825	Pcdhgb6
ENSMUSG00000048280	0.225411	0.00885337	Zfp738
ENSMUSG00000031901	0.207344	0.00891569	Dus2
ENSMUSG00000039713	0.224432	0.00893435	Plekhg5
ENSMUSG00000021252	0.126731	0.00898907	Erg28
ENSMUSG00000045180	0.104121	0.00901465	Shroom2
ENSMUSG00000029309	0.13458	0.00901711	Sparcl1
ENSMUSG00000034190	0.114473	0.00901711	Chmp7
ENSMUSG00000103897	0.225061	0.00902696	Pcdhga8
ENSMUSG00000028138	0.129384	0.00907565	Adh5
ENSMUSG00000025880	0.337142	0.00908166	Smad7
ENSMUSG00000026491	0.15521	0.00908635	Ahctf1
ENSMUSG00000055409	0.140034	0.00912312	Nell1
ENSMUSG00000037287	0.131551	0.00919371	Tbcel
ENSMUSG00000030744	0.108388	0.0092217	Rps3
ENSMUSG00000049643	0.244317	0.00922417	2310022A10Rik
ENSMUSG00000027408	0.218848	0.00927455	Cpxm1
ENSMUSG00000026571	0.114153	0.00937901	Dcaf6
ENSMUSG00000025161	1.13885	0.00939492	Slc16a3
ENSMUSG00000035394	1.28845	0.00943924	Cfap53
ENSMUSG00000037533	0.189467	0.00946828	Rapgef6
ENSMUSG00000063600	0.428006	0.00951745	Egfem1
ENSMUSG00000034617	0.214233	0.00955939	Mtrr
ENSMUSG00000047603	0.211513	0.00960703	Zfp235
ENSMUSG00000045248	0.350014	0.00960703	Med26
ENSMUSG00000029364	0.132227	0.00961955	Wsb2
ENSMUSG00000071265	0.285793	0.00968383	1700086L19Rik
ENSMUSG00000031393	0.0965743	0.00968394	Mecp2
ENSMUSG00000022434	0.155701	0.00969968	Fam118a
ENSMUSG00000018411	0.104536	0.00972516	Mapt
ENSMUSG00000022516	0.197542	0.0097411	Nudt16l1
ENSMUSG00000037712	0.159895	0.00975462	Fermt2
ENSMUSG00000034509	0.316616	0.00975462	Mad2l1bp
ENSMUSG00000042359	0.117196	0.0097802	Osbpl6
ENSMUSG00000024740	0.0947756	0.00978257	Ddb1
ENSMUSG00000030126	0.0932735	0.00983714	Tmcc1
ENSMUSG00000094910	0.094378	0.00983714	D430019H16Rik
ENSMUSG00000068037	0.233202	0.00985608	Mas1
ENSMUSG00000028703	0.18301	0.00997848	Lrrc41
ENSMUSG00000050428	0.278482	0.00999777	Fbxo46
ENSMUSG00000011877	0.238496	0.0100727	Git1
ENSMUSG00000026608	0.116172	0.0101166	Kctd3
ENSMUSG00000042446	0.124336	0.0101555	Zmym4
ENSMUSG00000030000	0.0890075	0.0101931	Add2
ENSMUSG00000005534	0.142534	0.0102057	Insr
ENSMUSG00000028901	0.160067	0.010274	Gmeb1
ENSMUSG00000029767	0.121854	0.010274	Calu
ENSMUSG00000034602	0.110633	0.0102755	Mon2
ENSMUSG00000037376	0.162372	0.0102763	Trmt6
ENSMUSG00000026527	0.127316	0.010371	Rgs7
ENSMUSG00000036693	0.149248	0.0104375	Nop14
ENSMUSG00000020515	0.144511	0.0105064	Cnot8
ENSMUSG00000030671	0.236765	0.0105151	Pde3b
ENSMUSG00000025268	0.124967	0.0105655	Maged2
ENSMUSG00000103472	0.190912	0.010597	Pcdhga7
ENSMUSG00000004994	0.25325	0.0106174	Ccdc130
ENSMUSG00000059602	0.303632	0.0106186	Syn3
ENSMUSG00000021218	0.091788	0.0106307	Gdi2
ENSMUSG00000020601	0.155567	0.0106585	Trib2
ENSMUSG00000025290	0.155975	0.0106748	Rps24
ENSMUSG00000079184	0.138438	0.0106786	Mphosph8
ENSMUSG00000017548	0.178822	0.0106797	Suz12
ENSMUSG00000039414	0.120584	0.0106855	Heatr5b
ENSMUSG00000028519	0.119835	0.010709	Dab1
ENSMUSG00000005609	0.0926682	0.0107445	Ctr9
ENSMUSG00000032788	0.12696	0.0107651	Pdxk
ENSMUSG00000015013	0.170674	0.0108322	Trappc2l
ENSMUSG00000048118	0.137229	0.0109036	Arid4a
ENSMUSG00000022026	0.331663	0.0109217	Olfm4
ENSMUSG00000021096	0.102657	0.0109237	Ppm1a
ENSMUSG00000042350	0.104146	0.0109519	Arel1
ENSMUSG00000065954	0.150103	0.0110379	Tacc1
ENSMUSG00000030879	0.134297	0.011072	Mrpl17
ENSMUSG00000021254	0.153819	0.011072	Gpatch2l
ENSMUSG00000038116	0.101649	0.0110802	Phf20
ENSMUSG00000032649	0.322502	0.0111032	Colgalt2
ENSMUSG00000023110	0.0976293	0.0111045	Prmt5
ENSMUSG00000072294	0.205529	0.0111045	Klf12
ENSMUSG00000051853	0.0984495	0.0111207	Arf3
ENSMUSG00000029778	0.132004	0.0111372	Adcyap1r1
ENSMUSG00000017740	0.120654	0.0111537	Slc12a5
ENSMUSG00000030868	0.12033	0.0111603	Dctn5
ENSMUSG00000030733	0.190086	0.0111655	Sh2b1
ENSMUSG00000020755	0.139295	0.0113209	Sap30bp
ENSMUSG00000032418	0.14659	0.011379	Me1
ENSMUSG00000024535	0.200265	0.0114349	Snx24
ENSMUSG00000029110	0.117691	0.0114744	Rnf4
ENSMUSG00000028114	0.170907	0.0114862	Mettl14
ENSMUSG00000024858	0.127799	0.0115046	Grk2
ENSMUSG00000047030	0.137374	0.0115362	Spata2
ENSMUSG00000017428	0.116502	0.0115362	Psmd11
ENSMUSG00000022747	0.43986	0.0115903	St3gal6
ENSMUSG00000046159	0.150302	0.0116038	Chrm3
ENSMUSG00000025006	0.123439	0.0116136	Sorbs1
ENSMUSG00000008398	0.26319	0.0116448	Elk3
ENSMUSG00000039542	0.128392	0.0117182	Ncam1
ENSMUSG00000024799	0.120178	0.0117374	Vps51
ENSMUSG00000031068	0.134169	0.0118742	Glrx3
ENSMUSG00000031556	0.150526	0.0118807	Tm2d2
ENSMUSG00000100005	0.722796	0.0118897	B130024G19Rik
ENSMUSG00000041696	0.735877	0.0118921	Rasl12
ENSMUSG00000056679	0.136847	0.0119091	Gpr173
ENSMUSG00000034731	0.212621	0.0119423	Dgkh
ENSMUSG00000029167	0.140312	0.0119886	Ppargc1a
ENSMUSG00000050390	0.224813	0.0121024	C77080
ENSMUSG00000029657	0.0918677	0.0123342	Hsph1
ENSMUSG00000035637	0.349822	0.012412	Grhpr
ENSMUSG00000015837	0.116222	0.0124631	Sqstm1
ENSMUSG00000022237	0.27554	0.0125583	Ankrd33b
ENSMUSG00000026305	0.134605	0.0125586	Lrrfip1
ENSMUSG00000030016	0.149992	0.0126005	Zfp638
ENSMUSG00000050908	0.14979	0.0126714	Tvp23a
ENSMUSG00000069895	0.124511	0.0127002	Atxn1l
ENSMUSG00000031691	0.0875385	0.0127054	Tnpo2
ENSMUSG00000029992	0.113249	0.0127138	Gfpt1
ENSMUSG00000097195	0.181467	0.0127138	Snhg5
ENSMUSG00000030286	0.110074	0.0127701	Emc3
ENSMUSG00000036192	0.348926	0.0127701	Rorb
ENSMUSG00000027610	0.234998	0.0127774	Gss
ENSMUSG00000025612	0.15716	0.0127849	Bach1
ENSMUSG00000040258	0.788994	0.0127917	Nxph4
ENSMUSG00000032519	0.200713	0.0128049	Slc25a38
ENSMUSG00000049502	0.388367	0.0128598	Dtx3l
ENSMUSG00000044636	0.14354	0.0129006	Csrnp2
ENSMUSG00000034177	0.357545	0.0129038	Rnf43
ENSMUSG00000052928	0.123365	0.0129196	Ctif
ENSMUSG00000021474	0.108416	0.0129819	Sfxn1
ENSMUSG00000041794	0.195777	0.0130784	Myrip
ENSMUSG00000066151	0.136023	0.0130837	Fkbp15
ENSMUSG00000054302	0.138808	0.0131257	Eapp
ENSMUSG00000024521	0.232144	0.0131311	Pmaip1
ENSMUSG00000068663	0.110239	0.0131628	Clec16a
ENSMUSG00000025969	0.149925	0.0131838	Nrp2
ENSMUSG00000008393	0.136	0.0132102	Carhsp1
ENSMUSG00000005510	0.161686	0.0132168	Ndufs3
ENSMUSG00000025008	0.179247	0.0132377	Tctn3
ENSMUSG00000021895	0.230267	0.0132413	Arhgef3
ENSMUSG00000041708	0.153775	0.0132816	Mpped1
ENSMUSG00000038534	0.209818	0.0132894	Osbpl7
ENSMUSG00000021022	0.160387	0.0133669	Ppp2r3c
ENSMUSG00000019861	0.13057	0.0133859	Gopc
ENSMUSG00000025907	0.132855	0.0133951	Rb1cc1
ENSMUSG00000025810	0.10588	0.0134469	Nrp1
ENSMUSG00000033863	0.173402	0.0134967	Klf9
ENSMUSG00000032116	0.149152	0.0135009	Stt3a
ENSMUSG00000026280	0.115452	0.0136706	Atg4b
ENSMUSG00000030327	0.0889987	0.0137845	Necap1
ENSMUSG00000026819	0.15272	0.013851	Slc25a25
ENSMUSG00000026890	0.15463	0.013851	Lhx6
ENSMUSG00000025402	0.288589	0.0138525	Nab2
ENSMUSG00000059839	0.207005	0.0138525	Zfp874b
ENSMUSG00000020524	0.0689583	0.0139422	Gria1
ENSMUSG00000028514	0.116892	0.013964	Usp24
ENSMUSG00000031753	0.127414	0.0139692	Cog4
ENSMUSG00000032017	0.11262	0.0139702	Grik4
ENSMUSG00000025925	0.303228	0.0139838	Terf1
ENSMUSG00000067274	0.149656	0.0139838	Rplp0
ENSMUSG00000035776	0.0970055	0.0139987	Cd99l2
ENSMUSG00000018848	0.11676	0.0140362	Rars
ENSMUSG00000032860	0.714715	0.0140769	P2ry2
ENSMUSG00000051111	0.202477	0.0141894	Sv2c
ENSMUSG00000020109	0.159642	0.0142405	Dnajb12
ENSMUSG00000018217	0.198391	0.014329	Pmp22
ENSMUSG00000024999	0.163761	0.014329	Noc3l
ENSMUSG00000038429	0.108001	0.0143819	Usp5
ENSMUSG00000030059	0.143931	0.0144405	Tmf1
ENSMUSG00000056602	0.118509	0.0147011	Fry
ENSMUSG00000026087	0.145497	0.0147622	Mrpl30
ENSMUSG00000086219	0.427586	0.0149067	Srrm4os
ENSMUSG00000001472	0.0868924	0.0149516	Tcf25
ENSMUSG00000028672	0.182023	0.0150167	Hmgcl
ENSMUSG00000004040	0.129688	0.0151884	Stat3
ENSMUSG00000026404	0.267554	0.0152286	Ddx59
ENSMUSG00000034958	0.126198	0.0152487	Atcay
ENSMUSG00000034826	0.184928	0.0153283	Nup54
ENSMUSG00000021144	0.203123	0.0153402	Mta1
ENSMUSG00000020491	0.195423	0.015341	2810021J22Rik
ENSMUSG00000037531	0.197854	0.015622	Mrpl47
ENSMUSG00000020454	0.118344	0.0156626	Eif4enif1
ENSMUSG00000037032	0.16285	0.0156978	Apbb1
ENSMUSG00000063810	0.207029	0.0157299	Alms1
ENSMUSG00000060427	0.193718	0.0157428	Zfp868
ENSMUSG00000056211	0.108083	0.0158701	R3hdm1
ENSMUSG00000078435	0.242991	0.0161017	AU041133
ENSMUSG00000029005	0.179227	0.0161238	Draxin
ENSMUSG00000032265	0.554781	0.0161238	Tent5a
ENSMUSG00000057738	0.0834082	0.0162264	Sptan1
ENSMUSG00000027498	0.158943	0.0162264	Cstf1
ENSMUSG00000029580	0.117277	0.0162512	Actb
ENSMUSG00000025332	0.10989	0.0163708	Kdm5c
ENSMUSG00000038827	0.135497	0.0163834	Fam206a
ENSMUSG00000028982	0.207804	0.0164343	Slc25a33
ENSMUSG00000038187	0.113904	0.0164343	Btbd10
ENSMUSG00000060402	0.273704	0.0164498	Chst8
ENSMUSG00000071793	0.372995	0.016479	2610005L07Rik
ENSMUSG00000022454	0.108557	0.016479	Nell2
ENSMUSG00000042046	0.126941	0.0165579	Dstyk
ENSMUSG00000002319	0.127666	0.016626	Ipo4
ENSMUSG00000032078	0.139237	0.0166874	Zpr1
ENSMUSG00000030604	0.227523	0.0167381	Zfp626
ENSMUSG00000032216	0.0744358	0.0168264	Nedd4
ENSMUSG00000038690	0.131225	0.0170091	Atp5j2
ENSMUSG00000032905	0.107498	0.0170091	Atg12
ENSMUSG00000028757	0.110585	0.0170865	Ddost
ENSMUSG00000017843	0.0822385	0.0171393	Ppp2r5c
ENSMUSG00000001995	0.162279	0.0171439	Sipa1l2
ENSMUSG00000049354	0.0943204	0.0171515	Dcaf7
ENSMUSG00000034432	0.117228	0.0172726	Cops8
ENSMUSG00000006800	0.102789	0.0173826	Sulf2
ENSMUSG00000024661	0.106888	0.0173826	Fth1
ENSMUSG00000022401	0.15127	0.0174166	Xpnpep3
ENSMUSG00000005447	0.210965	0.0175609	Pafah1b3
ENSMUSG00000030058	0.0924849	0.0176213	Copg1
ENSMUSG00000029434	0.100602	0.0177029	Vps33a
ENSMUSG00000041297	0.125337	0.0178172	Cdk13
ENSMUSG00000006378	0.214391	0.0179673	Gcat
ENSMUSG00000039354	0.15173	0.0179889	Smarcal1
ENSMUSG00000034647	0.141904	0.0180975	Ankrd12
ENSMUSG00000041468	0.163145	0.0181002	Gpr12
ENSMUSG00000056851	0.123325	0.0181162	Pcbp2
ENSMUSG00000039983	0.109588	0.0181456	Ccdc32
ENSMUSG00000023328	0.178188	0.0181841	Ache
ENSMUSG00000033396	0.145273	0.0182482	Spg11
ENSMUSG00000025932	0.188903	0.0183796	Eya1
ENSMUSG00000043388	0.118268	0.0183796	Tmem130
ENSMUSG00000033965	0.084095	0.0184127	Slc16a2
ENSMUSG00000024997	0.0995622	0.0184928	Prdx3
ENSMUSG00000043909	0.099407	0.0185414	Trp53bp1
ENSMUSG00000036957	0.211833	0.0185742	Lrfn3
ENSMUSG00000018567	0.103648	0.0185959	Gabarap
ENSMUSG00000044098	0.197274	0.0186077	Rsbn1
ENSMUSG00000021366	0.138721	0.0186195	Hivep1
ENSMUSG00000005533	0.13695	0.018713	Igf1r
ENSMUSG00000013160	0.118855	0.018737	Atp6v0d1
ENSMUSG00000026991	0.100076	0.0187561	Pkp4
ENSMUSG00000058571	0.223618	0.0187968	Gpc6
ENSMUSG00000021645	0.194932	0.0188666	Smn1
ENSMUSG00000029833	0.117344	0.018908	Trim24
ENSMUSG00000024298	0.137041	0.0189843	Zfp871
ENSMUSG00000010830	0.407375	0.018993	Kdelr3
ENSMUSG00000027007	0.16769	0.019005	Itprid2
ENSMUSG00000063142	0.133854	0.019005	Kcnma1
ENSMUSG00000022456	0.0874256	0.0191176	2020-09-03
ENSMUSG00000038244	0.121891	0.0191486	Mical2
ENSMUSG00000038618	0.770146	0.0191624	Rassf7
ENSMUSG00000071415	0.15687	0.0192134	Rpl23
ENSMUSG00000020395	0.698121	0.0192398	Itk
ENSMUSG00000034297	0.115338	0.0192398	Med13
ENSMUSG00000021217	0.324388	0.0192627	Tshz3
ENSMUSG00000057396	0.211753	0.0192847	Zfp759
ENSMUSG00000036188	0.109196	0.0192869	Ankmy2
ENSMUSG00000003518	0.106848	0.0193625	Dusp3
ENSMUSG00000016181	0.161825	0.0193831	Diexf
ENSMUSG00000059439	0.167715	0.0194245	Bcas3
ENSMUSG00000029922	0.0932573	0.0194519	Mkrn1
ENSMUSG00000059040	0.422566	0.0194519	Eno1b
ENSMUSG00000026275	0.0959047	0.0195073	Ppp1r7
ENSMUSG00000024258	0.147315	0.019528	Polr2d
ENSMUSG00000090698	0.577669	0.0195353	Apold1
ENSMUSG00000030643	0.18062	0.0195353	Rab30
ENSMUSG00000033594	0.194583	0.0195827	Spata2l
ENSMUSG00000019731	0.1146	0.019635	Slc35e1
ENSMUSG00000075229	0.25999	0.0197308	Ccdc58
ENSMUSG00000051615	0.0952	0.0198432	Rap2a
ENSMUSG00000060550	0.913249	0.0200252	H2-Q7
ENSMUSG00000034610	0.163001	0.0202062	Tut4
ENSMUSG00000010110	0.132263	0.0202062	Stx5a
ENSMUSG00000029146	0.128807	0.0202132	Snx17
ENSMUSG00000037278	0.227167	0.020455	Tmem97
ENSMUSG00000031168	0.190138	0.0204853	Ebp
ENSMUSG00000100863	0.792355	0.0206077	Gm12669
ENSMUSG00000023966	0.19938	0.0207335	Rsph9
ENSMUSG00000060450	0.0857467	0.0207335	Rnf14
ENSMUSG00000060743	0.232885	0.0207453	H3f3a
ENSMUSG00000027500	0.0810877	0.0207691	Stmn2
ENSMUSG00000024120	0.103935	0.0208559	Lrpprc
ENSMUSG00000009090	0.114658	0.0208969	Ap1b1
ENSMUSG00000003037	0.149613	0.0209217	Rab8a
ENSMUSG00000033307	0.218309	0.0209298	Mif
ENSMUSG00000032382	0.130334	0.0209563	Snx1
ENSMUSG00000025482	1.04641	0.0210459	Odf3
ENSMUSG00000002900	0.122621	0.0211177	Lamb1
ENSMUSG00000038416	0.113332	0.0211449	Cdc16
ENSMUSG00000037415	0.147666	0.0211449	Ranbp10
ENSMUSG00000020610	0.104403	0.0211725	Amz2
ENSMUSG00000013465	0.118696	0.0213704	Nelfb
ENSMUSG00000031959	0.119229	0.0216568	Wdr59
ENSMUSG00000000127	0.132098	0.0217365	Fer
ENSMUSG00000043733	0.0829392	0.0218607	Ptpn11
ENSMUSG00000061079	0.215842	0.0218607	Zfp143
ENSMUSG00000008384	0.520019	0.0218736	Sertad1
ENSMUSG00000036698	0.100348	0.0219225	Ago2
ENSMUSG00000043962	0.109578	0.0219705	Thrap3
ENSMUSG00000020523	0.142475	0.0220404	Fam114a2
ENSMUSG00000031400	0.133425	0.0222459	G6pdx
ENSMUSG00000027206	0.148875	0.0223829	Cops2
ENSMUSG00000024404	0.109303	0.0223964	Riok3
ENSMUSG00000023960	0.115161	0.0224993	Enpp5
ENSMUSG00000038807	0.120729	0.0224995	Rap1gap2
ENSMUSG00000045636	0.224456	0.022521	Mtus1
ENSMUSG00000020598	0.0997072	0.0225225	Nrcam
ENSMUSG00000058153	0.11412	0.0226354	Sez6l
ENSMUSG00000034252	0.159697	0.0227049	Senp6
ENSMUSG00000043153	0.253021	0.0227457	Ispd
ENSMUSG00000049680	0.153743	0.022773	Urgcp
ENSMUSG00000022176	0.277566	0.0227779	Rem2
ENSMUSG00000044117	0.106283	0.0230663	2900011O08Rik
ENSMUSG00000102428	0.212716	0.0230663	Pcdhga12
ENSMUSG00000035726	0.114709	0.0232368	Supt16
ENSMUSG00000038539	0.159418	0.0232598	Atf5
ENSMUSG00000025555	0.118753	0.0232598	Farp1
ENSMUSG00000040270	0.133556	0.023266	Bach2
ENSMUSG00000024483	0.146588	0.023266	Ankhd1
ENSMUSG00000029610	0.217943	0.0233176	Aimp2
ENSMUSG00000070047	0.11774	0.0233176	Fat1
ENSMUSG00000039007	0.328501	0.0233176	Cpq
ENSMUSG00000035437	0.0847812	0.0235095	Rabgap1
ENSMUSG00000035569	0.118483	0.023832	Ankrd11
ENSMUSG00000022841	0.107053	0.0240961	Ap2m1
ENSMUSG00000042719	0.127951	0.0241428	Naa25
ENSMUSG00000026260	0.112913	0.0241509	Ndufa10
ENSMUSG00000055013	0.15341	0.0241542	Agap1
ENSMUSG00000026425	0.0790983	0.0242915	Srgap2
ENSMUSG00000028106	0.111152	0.0243849	Rprd2
ENSMUSG00000002546	0.103113	0.0245474	Golga2
ENSMUSG00000024501	0.0864686	0.0246173	Dpysl3
ENSMUSG00000079055	0.188495	0.0248326	Slc8a3
ENSMUSG00000028560	0.191789	0.0248469	Usp1
ENSMUSG00000027347	0.195451	0.0248588	Rasgrp1
ENSMUSG00000042082	0.198857	0.0248588	Arsb
ENSMUSG00000066838	0.273009	0.0249041	Zfp772
ENSMUSG00000033900	0.0952247	0.0249081	Map9
ENSMUSG00000032059	0.124933	0.0249357	Alg9
ENSMUSG00000032459	0.176704	0.0249778	Mrps22
ENSMUSG00000063646	0.144748	0.024999	Jakmip1
ENSMUSG00000032353	0.170562	0.024999	Tmed3
ENSMUSG00000020841	0.0949672	0.024999	Cpd
ENSMUSG00000043122	1.11321	0.0250275	A530016L24Rik
ENSMUSG00000103442	0.33763	0.0250793	Pcdha1
ENSMUSG00000031812	0.103602	0.0253201	Map1lc3b
ENSMUSG00000026894	0.631867	0.0253296	Morn5
ENSMUSG00000003038	0.353255	0.0253641	Hmgn2
ENSMUSG00000042557	0.13512	0.0253869	Sin3a
ENSMUSG00000054855	0.172203	0.025407	Rnd1
ENSMUSG00000032396	0.13738	0.0254811	Dis3l
ENSMUSG00000026672	0.138245	0.0254996	Optn
ENSMUSG00000050605	0.196314	0.0255335	Zfp61
ENSMUSG00000018501	0.0838204	0.0255335	Ncor1
ENSMUSG00000040687	0.0898951	0.0255505	Madd
ENSMUSG00000004961	0.146297	0.0256049	Syt5
ENSMUSG00000009630	0.115618	0.025707	Ppp2cb
ENSMUSG00000028837	0.137048	0.0258494	Psmb2
ENSMUSG00000030967	0.123991	0.0258785	Zranb1
ENSMUSG00000103749	0.190141	0.0258785	Pcdhgb5
ENSMUSG00000059991	0.329474	0.0259944	Nptx2
ENSMUSG00000025228	0.091902	0.0259994	Actr1a
ENSMUSG00000021830	0.113267	0.026065	Txndc16
ENSMUSG00000024087	0.502463	0.0261051	Cyp1b1
ENSMUSG00000037331	0.0889826	0.0261068	Larp1
ENSMUSG00000038388	0.123596	0.0262067	Mpp6
ENSMUSG00000068874	0.580795	0.0262196	Selenbp1
ENSMUSG00000036913	0.109728	0.0262451	Trim67
ENSMUSG00000069601	0.108983	0.0262508	Ank3
ENSMUSG00000030816	0.124365	0.0263344	Rnf40
ENSMUSG00000037348	0.145968	0.0264226	Paqr7
ENSMUSG00000020275	0.322761	0.0264226	Rel
ENSMUSG00000028140	0.143176	0.026485	Mrpl9
ENSMUSG00000052033	0.166112	0.0264921	Pfdn4
ENSMUSG00000064181	0.123622	0.026539	Rab3ip
ENSMUSG00000030717	0.454844	0.0265769	Nupr1
ENSMUSG00000039661	0.27849	0.0265769	Dusp26
ENSMUSG00000027487	0.204291	0.0267014	Cdk5rap1
ENSMUSG00000030683	0.145124	0.0267689	Sez6l2
ENSMUSG00000033004	0.113361	0.0268239	Mycbp2
ENSMUSG00000027195	0.104277	0.026919	Hsd17b12
ENSMUSG00000027189	0.0884761	0.026955	Trim44
ENSMUSG00000053963	0.108866	0.0270902	Stum
ENSMUSG00000037275	0.129055	0.0271335	Gemin5
ENSMUSG00000020628	0.11723	0.027159	Trappc12
ENSMUSG00000022946	0.143527	0.0271876	Dop1b
ENSMUSG00000053799	0.121982	0.0272457	Exoc6
ENSMUSG00000020707	0.493124	0.0273136	Rnf135
ENSMUSG00000068921	0.0991434	0.0274389	Dap3
ENSMUSG00000053091	0.173702	0.0276854	Lins1
ENSMUSG00000038375	0.103381	0.0277096	Trp53inp2
ENSMUSG00000017670	0.10043	0.0277096	Elmo2
ENSMUSG00000030062	0.0911345	0.0277391	Rpn1
ENSMUSG00000032119	0.182649	0.0277791	Hinfp
ENSMUSG00000041229	0.126937	0.0278631	Phf8
ENSMUSG00000038486	0.0799366	0.0279331	Sv2a
ENSMUSG00000021650	0.129869	0.0279331	Ptcd2
ENSMUSG00000038665	0.178524	0.0279365	Dgki
ENSMUSG00000020176	0.174537	0.0279365	Grb10
ENSMUSG00000021368	0.180821	0.0280229	Tbc1d7
ENSMUSG00000043279	0.221094	0.0280651	Trim56
ENSMUSG00000066189	0.22808	0.028149	Cacng3
ENSMUSG00000000555	0.287213	0.0281539	Itga5
ENSMUSG00000029592	0.163602	0.0281581	Usp30
ENSMUSG00000097006	0.139222	0.0281933	9530082P21Rik
ENSMUSG00000107002	0.154262	0.0282133	0610012G03Rik
ENSMUSG00000001054	0.127999	0.0282176	Rmnd5b
ENSMUSG00000000197	0.0915467	0.0283335	Nalcn
ENSMUSG00000035620	0.137684	0.0283966	Ric8b
ENSMUSG00000063884	0.131673	0.0284273	Ptcd3
ENSMUSG00000039901	0.141981	0.0285429	Armh3
ENSMUSG00000022629	0.0981644	0.0286651	Kif21a
ENSMUSG00000031371	0.143082	0.0286814	Haus7
ENSMUSG00000067942	0.177324	0.0286814	Zfp160
ENSMUSG00000021130	0.0857005	0.0287221	Galnt16
ENSMUSG00000045312	0.136953	0.0287663	Lhfpl2
ENSMUSG00000071076	0.246318	0.0289582	Jund
ENSMUSG00000036315	0.244286	0.0289928	Znrd1
ENSMUSG00000030074	0.288955	0.0291728	Gxylt2
ENSMUSG00000027605	0.22018	0.0292004	Acss2
ENSMUSG00000026197	0.189288	0.029236	Zfand2b
ENSMUSG00000000959	0.121706	0.0293017	Oxa1l
ENSMUSG00000005881	0.108324	0.0294488	Ergic3
ENSMUSG00000030842	0.138147	0.0294961	Lamtor1
ENSMUSG00000041828	0.135315	0.0294961	Abca8a
ENSMUSG00000021039	0.140063	0.0295796	Snw1
ENSMUSG00000040591	0.104979	0.0296422	1110051M20Rik
ENSMUSG00000001334	0.172772	0.0296422	Fndc5
ENSMUSG00000024831	0.21394	0.0296422	Ighmbp2
ENSMUSG00000024622	0.120203	0.0298694	Hmgxb3
ENSMUSG00000047842	0.0848048	0.0299051	Diras2
ENSMUSG00000020114	0.0960758	0.0299682	Cand1
ENSMUSG00000036006	0.113195	0.0299682	Ripor2
ENSMUSG00000014856	0.15069	0.0301141	Tmem208
ENSMUSG00000033364	0.144713	0.0302056	Usp37
ENSMUSG00000001891	0.119536	0.0304678	Ugp2
ENSMUSG00000030801	0.175492	0.0309468	Kat8
ENSMUSG00000035547	0.120721	0.0309956	Capn5
ENSMUSG00000033883	0.128276	0.0310623	D3Ertd254e
ENSMUSG00000039842	0.178631	0.0311861	Mcph1
ENSMUSG00000020250	0.0894464	0.0312069	Txnrd1
ENSMUSG00000068373	0.102387	0.0313365	D430041D05Rik
ENSMUSG00000024135	0.161735	0.0313602	Srbd1
ENSMUSG00000078591	0.127456	0.031537	Hs3st4
ENSMUSG00000004032	0.143533	0.0315616	Gstm5
ENSMUSG00000022893	0.128543	0.0317249	Adamts1
ENSMUSG00000018648	0.255424	0.0318522	Dusp14
ENSMUSG00000049739	0.150766	0.0320058	Zfp646
ENSMUSG00000024424	0.138858	0.0320058	Ttc39c
ENSMUSG00000055407	0.116422	0.0320442	Map6
ENSMUSG00000022442	0.12301	0.0322486	Ttll1
ENSMUSG00000041020	0.0939899	0.0322657	Map7d2
ENSMUSG00000083012	0.111834	0.0323067	Fam220a
ENSMUSG00000021076	0.0927831	0.0323253	Actr10
ENSMUSG00000041977	0.101947	0.0324666	Arhgef11
ENSMUSG00000001674	0.241313	0.0325004	Ddx18
ENSMUSG00000037669	0.115346	0.0326369	Ldah
ENSMUSG00000026203	0.12972	0.0326379	Dnajb2
ENSMUSG00000004665	0.320774	0.0328176	Cnn2
ENSMUSG00000053436	0.10046	0.0328368	Mapk14
ENSMUSG00000037993	0.138624	0.0328612	Dhx38
ENSMUSG00000063873	0.09347	0.0329289	Slc24a3
ENSMUSG00000022965	0.0879396	0.0329819	Ifngr2
ENSMUSG00000053141	0.13262	0.0329909	Ptprt
ENSMUSG00000045538	0.193873	0.033175	Ddx28
ENSMUSG00000038970	0.112815	0.0332481	Lmtk2
ENSMUSG00000031157	0.135646	0.0332549	Pqbp1
ENSMUSG00000030835	0.105105	0.0334181	Nomo1
ENSMUSG00000021668	0.205179	0.0334203	Polk
ENSMUSG00000032773	0.121405	0.0334714	Chrm1
ENSMUSG00000081534	0.0967591	0.0334927	Slc48a1
ENSMUSG00000078941	0.160022	0.0336482	Taf9
ENSMUSG00000025224	0.0967019	0.0336712	Gbf1
ENSMUSG00000028032	0.109133	0.0337427	Papss1
ENSMUSG00000103144	0.19954	0.0337427	Pcdhga1
ENSMUSG00000048271	0.14809	0.0337696	Rbm33
ENSMUSG00000050530	0.101401	0.0337839	Fam171a1
ENSMUSG00000070420	0.265966	0.0337976	Zscan25
ENSMUSG00000026019	0.139932	0.0338253	Wdr12
ENSMUSG00000032356	0.19555	0.0339866	Rasgrf1
ENSMUSG00000032135	0.388038	0.0341915	Mcam
ENSMUSG00000038446	0.130479	0.0342433	Cdc40
ENSMUSG00000025817	0.184133	0.0343287	Nudt5
ENSMUSG00000020271	0.0890075	0.0344335	Fbxw11
ENSMUSG00000103037	0.227885	0.0344518	Pcdhgb1
ENSMUSG00000057506	0.228014	0.0346405	Bloc1s2
ENSMUSG00000020894	0.109047	0.0347663	Vamp2
ENSMUSG00000031010	0.105222	0.034854	Usp9x
ENSMUSG00000068749	0.172345	0.0350405	Psma5
ENSMUSG00000031774	0.119699	0.035143	Fam192a
ENSMUSG00000024067	0.150921	0.035157	Dpy30
ENSMUSG00000044600	0.0865403	0.0352347	Smim7
ENSMUSG00000006024	0.106745	0.0354382	Napa
ENSMUSG00000028992	0.260439	0.0354427	Nmnat1
ENSMUSG00000018865	0.117226	0.0354523	Sult4a1
ENSMUSG00000005656	0.110544	0.0354547	Snx6
ENSMUSG00000050751	0.0977868	0.035499	Pgbd5
ENSMUSG00000038619	0.0762662	0.0355231	Ensa
ENSMUSG00000038766	0.261809	0.0355431	Gabpb2
ENSMUSG00000021222	0.147586	0.0356754	Dcaf4
ENSMUSG00000036814	1.01151	0.0357747	Slc6a20a
ENSMUSG00000021133	0.117159	0.0358113	Susd6
ENSMUSG00000001962	0.140699	0.0358756	Fam50a
ENSMUSG00000032231	0.154121	0.0359527	Anxa2
ENSMUSG00000025049	0.223991	0.0360867	Taf5
ENSMUSG00000054843	0.100869	0.036181	Atrnl1
ENSMUSG00000002477	0.145046	0.0362473	Snrpd1
ENSMUSG00000048240	0.132235	0.0363391	Gng7
ENSMUSG00000038831	0.105266	0.0363816	Ralgps1
ENSMUSG00000033732	0.0999853	0.0364399	Sf3b3
ENSMUSG00000025173	0.117129	0.036593	Wdr45b
ENSMUSG00000028330	0.106067	0.0365987	Ncbp1
ENSMUSG00000025917	0.0897529	0.0366519	Cops5
ENSMUSG00000085584	0.294104	0.0366519	Rtl9
ENSMUSG00000104346	0.169913	0.0366519	Pcdhga3
ENSMUSG00000001785	0.142154	0.0367167	Pwp1
ENSMUSG00000021832	0.0982192	0.0367167	Psmc6
ENSMUSG00000021884	0.251022	0.0369116	Hacl1
ENSMUSG00000029729	0.0997924	0.0369548	Zkscan1
ENSMUSG00000034274	0.12675	0.0370436	Thoc5
ENSMUSG00000034341	0.104352	0.0370518	Wbp2
ENSMUSG00000025885	0.117018	0.0370742	Myo5b
ENSMUSG00000039809	0.108965	0.0371711	Gabbr2
ENSMUSG00000071454	0.144414	0.0373237	Dtnb
ENSMUSG00000045211	0.155485	0.0373388	Nudt18
ENSMUSG00000056952	0.105542	0.0373703	Tatdn2
ENSMUSG00000040331	0.158462	0.0374757	Nsmce4a
ENSMUSG00000033632	0.157552	0.0375446	AW554918
ENSMUSG00000027131	0.116807	0.0380006	Emc4
ENSMUSG00000028191	0.196339	0.0380599	Bcl10
ENSMUSG00000042331	0.136647	0.0381513	Specc1
ENSMUSG00000061666	0.0938019	0.0381797	Gdpd1
ENSMUSG00000039840	0.11536	0.0382326	Epg5
ENSMUSG00000027932	0.392776	0.0382387	Slc27a3
ENSMUSG00000031709	0.090092	0.0383281	Tbc1d9
ENSMUSG00000037503	0.0772742	0.0383956	Fam168b
ENSMUSG00000026339	0.108736	0.0384149	Ccdc93
ENSMUSG00000030678	0.117574	0.0384913	Maz
ENSMUSG00000027122	0.125286	0.0386109	Arl14ep
ENSMUSG00000023967	0.133844	0.0386942	Mrps18a
ENSMUSG00000011832	0.0990187	0.0387024	Evi5l
ENSMUSG00000035891	0.130592	0.0388689	Cerk
ENSMUSG00000042429	0.0925293	0.0388934	Adora1
ENSMUSG00000029054	0.25666	0.039136	Gabrd
ENSMUSG00000039585	0.111226	0.0393021	Myo9a
ENSMUSG00000004446	0.141175	0.0393071	Bid
ENSMUSG00000030204	0.126308	0.0393071	Ddx47
ENSMUSG00000022262	0.212879	0.0393148	Dnah5
ENSMUSG00000041303	0.119395	0.0393465	Gtf3c3
ENSMUSG00000007880	0.1019	0.0393681	Arid1a
ENSMUSG00000047193	0.147019	0.0393681	Dync2h1
ENSMUSG00000032297	0.137189	0.0393813	Celf6
ENSMUSG00000028246	0.11245	0.0395539	Faxc
ENSMUSG00000019790	0.0956685	0.0396724	Stxbp5
ENSMUSG00000026526	0.0878052	0.0397305	Fh1
ENSMUSG00000028351	0.113449	0.039805	Brinp1
ENSMUSG00000042626	0.238314	0.0398099	Shc1
ENSMUSG00000038022	0.227188	0.0399726	Mindy4
[truncated: 1,794 more rows]
