# Supplementary material for: Epigenetic gene expression links heart failure to memory impairment
Source: EMBO Mol Med. 2021 Jan 20;13(3):e11900. doi: 10.15252/emmm.201911900 (PMC7933944; doi:10.15252/emmm.201911900)
Supplement: Supplementary file 5 — Dataset EV3 [file EMMM-13-e11900-s005.xlsx]

## Sheet: Legend
DatasetEV3:	Differentially expressed genes in primary hippocampal neurons after tunicamycin treatment

## Sheet: Dataset EV3
Differentially expressed genes in primary hippocampal neurons after tunicamycin treatment
Gene	log2FoldChange	padj	symbol
ENSMUSG00000037447	2.48359	0	Arid5a
ENSMUSG00000026628	3.72182	0	Atf3
ENSMUSG00000026864	2.38558	0	Hspa5
ENSMUSG00000027313	3.36445	0	Chac1
ENSMUSG00000036432	1.82302	0	Siah2
ENSMUSG00000028059	1.46383	0	Arhgef2
ENSMUSG00000052684	1.93397	0	Jun
ENSMUSG00000042608	1.70744	0	Stk40
ENSMUSG00000028893	2.24864	0	Sesn2
ENSMUSG00000041313	1.75232	0	Slc7a1
ENSMUSG00000025823	2.27332	0	Pdia4
ENSMUSG00000005667	2.36734	0	Mthfd2
ENSMUSG00000031026	2.72192	0	Trim66
ENSMUSG00000032637	1.20381	0	Atxn2l
ENSMUSG00000025408	2.94092	0	Ddit3
ENSMUSG00000025403	1.84469	0	Shmt2
ENSMUSG00000031770	2.92556	0	Herpud1
ENSMUSG00000040010	1.48027	0	Slc7a5
ENSMUSG00000022136	1.85194	0	Dnajc3
ENSMUSG00000032115	1.55323	0	Hyou1
ENSMUSG00000032575	1.77193	0	Manf
ENSMUSG00000020303	2.08165	0	Stc2
ENSMUSG00000037851	1.39256	0	Iars
ENSMUSG00000056749	2.42272	0	Nfil3
ENSMUSG00000020571	1.39015	0	Pdia6
ENSMUSG00000014905	2.32307	0	Dnajb9
ENSMUSG00000042406	1.39236	0	Atf4
ENSMUSG00000023272	3.09498	0	Creld2
ENSMUSG00000022462	1.72859	0	Slc38a2
ENSMUSG00000022769	2.77513	0	Sdf2l1
ENSMUSG00000038418	2.51887	0	Egr1
ENSMUSG00000108414	2.3311	0	Snhg1
ENSMUSG00000086290	2.2217	3.17225e-304	Snhg12
ENSMUSG00000020048	1.46997	3.81197e-295	Hsp90b1
ENSMUSG00000031668	1.67753	5.98897e-294	Eif2ak3
ENSMUSG00000049516	1.71839	5.57916e-286	Spty2d1
ENSMUSG00000056216	1.61041	2.79535e-285	Cebpg
ENSMUSG00000010755	1.23696	1.21251e-284	Cars
ENSMUSG00000024807	1.52855	9.90219e-282	Syvn1
ENSMUSG00000027035	1.22559	2.23772e-278	Cers6
ENSMUSG00000025007	1.62955	5.01291e-276	Aldh18a1
ENSMUSG00000089809	1.36784	3.1677e-273	A930011G23Rik
ENSMUSG00000020484	1.29311	1.08055e-272	Xbp1
ENSMUSG00000097195	2.0572	1.67275e-271	Snhg5
ENSMUSG00000033909	1.47554	4.72309e-264	Usp36
ENSMUSG00000040435	1.93118	1.71441e-253	Ppp1r15a
ENSMUSG00000086841	1.5549	1.83791e-253	2410006H16Rik
ENSMUSG00000032715	4.1145	7.34895e-253	Trib3
ENSMUSG00000005413	2.01315	3.15492e-251	Hmox1
ENSMUSG00000031381	2.38651	3.61219e-248	Piga
ENSMUSG00000053560	2.08181	4.64457e-248	Ier2
ENSMUSG00000019960	1.36684	7.92558e-246	Dusp6
ENSMUSG00000021250	2.13274	9.69898e-244	Fos
ENSMUSG00000031490	2.32439	9.63546e-243	Eif4ebp1
ENSMUSG00000024359	0.933994	3.68548e-236	Hspa9
ENSMUSG00000024427	1.32377	9.69096e-228	Spry4
ENSMUSG00000010095	1.28791	7.39837e-224	Slc3a2
ENSMUSG00000020142	0.916587	5.91834e-217	Slc1a4
ENSMUSG00000040675	1.81587	3.95826e-211	Mthfd1l
ENSMUSG00000022602	2.1865	5.27191e-211	Arc
ENSMUSG00000040618	2.31632	3.24773e-210	Pck2
ENSMUSG00000027429	1.24908	2.06934e-205	Sec23b
ENSMUSG00000068742	0.89406	2.6876e-202	Cry2
ENSMUSG00000075701	1.27345	2.50275e-198	Selenos
ENSMUSG00000038975	1.09945	9.14266e-196	Rabggtb
ENSMUSG00000074102	0.956125	1.96173e-195	Rbm15b
ENSMUSG00000031960	0.934297	6.84102e-194	Aars
ENSMUSG00000020964	1.02116	2.37066e-193	Sel1l
ENSMUSG00000030659	1.29286	1.06542e-192	Nucb2
ENSMUSG00000039234	1.26839	1.55212e-187	Sec24d
ENSMUSG00000021453	1.9777	4.92325e-186	Gadd45g
ENSMUSG00000028920	1.11237	6.59481e-183	Fbxo42
ENSMUSG00000020076	1.14751	1.39726e-179	Ddx50
ENSMUSG00000018442	1.41516	4.07988e-179	Derl2
ENSMUSG00000053091	1.38128	2.09513e-177	Lins1
ENSMUSG00000026663	1.28612	7.04007e-177	Atf6
ENSMUSG00000028364	1.36125	6.94596e-176	Tnc
ENSMUSG00000072623	1.18651	3.90452e-174	Zfp9
ENSMUSG00000031530	1.19373	2.39332e-170	Dusp4
ENSMUSG00000020893	1.413	2.56177e-167	Per1
ENSMUSG00000031700	1.1473	9.2368e-167	Gpt2
ENSMUSG00000059013	1.2526	2.90968e-166	Sh2d3c
ENSMUSG00000022498	1.05755	3.56218e-166	Txndc11
ENSMUSG00000042359	0.972503	2.72144e-165	Osbpl6
ENSMUSG00000031711	1.15059	2.96561e-165	Zfp330
ENSMUSG00000087259	1.78626	6.74804e-164	2610035D17Rik
ENSMUSG00000037868	4.19554	1.03672e-162	Egr2
ENSMUSG00000074578	1.55425	1.8838e-162	Zfas1
ENSMUSG00000028423	0.909034	1.31618e-160	Nfx1
ENSMUSG00000003545	2.96123	1.00869e-158	Fosb
ENSMUSG00000068114	1.60329	4.19356e-158	Ccdc134
ENSMUSG00000024493	0.934042	1.30421e-157	Lars
ENSMUSG00000028967	1.26449	3.86319e-156	Errfi1
ENSMUSG00000029446	1.72403	3.55301e-154	Psph
ENSMUSG00000036390	3.23876	1.23652e-152	Gadd45a
ENSMUSG00000022146	1.65323	1.36559e-151	Osmr
ENSMUSG00000003814	0.871828	3.9781e-151	Calr
ENSMUSG00000022241	1.27953	3.79189e-150	Tars
ENSMUSG00000023034	1.65881	4.23907e-148	Nr4a1
ENSMUSG00000018401	0.742339	5.18815e-147	Mtmr4
ENSMUSG00000029752	0.96368	5.30073e-147	Asns
ENSMUSG00000022114	1.30556	2.06752e-145	Spry2
ENSMUSG00000028542	1.44347	3.61647e-145	Slc6a9
ENSMUSG00000029313	1.55928	1.85773e-143	Aff1
ENSMUSG00000038508	3.98436	3.25526e-143	Gdf15
ENSMUSG00000004460	1.19753	1.52884e-142	Dnajb11
ENSMUSG00000031523	1.26682	7.45137e-141	Dlc1
ENSMUSG00000034271	1.68707	9.84803e-140	Jdp2
ENSMUSG00000046962	1.14555	2.94053e-138	Zbtb21
ENSMUSG00000024587	0.842997	4.96472e-138	Nars
ENSMUSG00000041057	1.00369	5.633e-138	Wdr43
ENSMUSG00000000628	2.09343	4.32221e-136	Hk2
ENSMUSG00000027808	1.20191	6.43948e-136	Serp1
ENSMUSG00000027122	1.49768	9.74712e-136	Arl14ep
ENSMUSG00000092203	1.59939	2.09697e-135	1110038B12Rik
ENSMUSG00000025591	1.45778	5.4972e-135	Tma16
ENSMUSG00000028923	1.17555	3.24581e-132	Necap2
ENSMUSG00000038909	0.786155	9.88887e-132	Kat7
ENSMUSG00000050846	1.31775	3.5356e-131	Zfp623
ENSMUSG00000059588	2.37312	5.18987e-131	Calcrl
ENSMUSG00000026615	0.979381	7.54073e-131	Eprs
ENSMUSG00000022346	1.44476	2.77842e-129	Myc
ENSMUSG00000024240	1.05253	3.36358e-129	Epc1
ENSMUSG00000020694	0.887845	1.02588e-128	Tlk2
ENSMUSG00000074971	2.74676	1.70039e-128	Fibin
ENSMUSG00000033487	1.01198	1.74423e-128	Fndc3a
ENSMUSG00000023951	1.09601	3.41767e-128	Vegfa
ENSMUSG00000024856	1.35571	1.56768e-126	Cdk2ap2
ENSMUSG00000020812	2.14189	1.60984e-126	1810032O08Rik
ENSMUSG00000028826	0.924508	1.70009e-126	Maco1
ENSMUSG00000036158	1.05685	8.88031e-125	Prickle1
ENSMUSG00000055866	1.19453	9.6858e-125	Per2
ENSMUSG00000034667	0.757895	1.41617e-123	Xpot
ENSMUSG00000034354	0.638748	3.23086e-123	Mtmr3
ENSMUSG00000072889	1.58182	4.84552e-123	Nfxl1
ENSMUSG00000026020	0.91681	7.32742e-122	Nop58
ENSMUSG00000020950	0.767773	8.6772e-122	Foxg1
ENSMUSG00000029777	0.831077	4.054e-121	Gars
ENSMUSG00000014550	0.859349	1.8324e-120	Rbsn
ENSMUSG00000028179	2.08254	6.22532e-119	Cth
ENSMUSG00000026220	1.21613	3.723e-118	Slc16a14
ENSMUSG00000048271	0.82383	3.66238e-117	Rbm33
ENSMUSG00000042507	1.19342	1.9662e-115	Elmsan1
ENSMUSG00000057069	1.52501	5.929e-115	Ero1lb
ENSMUSG00000026317	0.956583	2.09186e-114	Cln8
ENSMUSG00000021831	1.33549	3.9848e-114	Ero1l
ENSMUSG00000055116	1.00033	8.18536e-112	Arntl
ENSMUSG00000029467	0.504826	1.53522e-111	Atp2a2
ENSMUSG00000075040	1.33832	6.42523e-111	Zfp408
ENSMUSG00000054408	1.02364	2.13465e-110	Spcs3
ENSMUSG00000027881	0.937347	5.18749e-110	Prpf38b
ENSMUSG00000020038	1.5333	1.54288e-109	Cry1
ENSMUSG00000027667	0.996999	1.77186e-109	Zfp639
ENSMUSG00000007812	1.02797	5.40813e-109	Zfp655
ENSMUSG00000026773	0.826327	6.83662e-107	Pfkfb3
ENSMUSG00000013089	0.70669	8.25419e-107	Etv5
ENSMUSG00000038705	1.21354	6.86487e-106	Gmeb2
ENSMUSG00000026836	0.779795	9.20314e-106	Acvr1
ENSMUSG00000019970	0.99712	1.77464e-105	Sgk1
ENSMUSG00000021203	0.866575	3.05795e-105	Otub2
ENSMUSG00000020873	0.923912	4.49454e-105	Slc35b1
ENSMUSG00000032802	0.84961	9.21185e-105	Srxn1
ENSMUSG00000021149	0.938196	3.06197e-104	Gtpbp4
ENSMUSG00000021701	0.927245	3.9169e-104	Plk2
ENSMUSG00000022742	1.13537	7.08975e-104	Cpox
ENSMUSG00000035845	1.54303	1.08947e-103	Alg12
ENSMUSG00000032621	1.29254	1.25431e-103	Srek1
ENSMUSG00000036693	0.860744	1.93486e-103	Nop14
ENSMUSG00000027947	2.10416	2.71467e-103	Il6ra
ENSMUSG00000038648	1.4535	4.01321e-103	Creb3l2
ENSMUSG00000042354	1.05481	5.77311e-103	Gnl3
ENSMUSG00000024548	1.01785	5.91864e-103	Setbp1
ENSMUSG00000087141	1.22053	1.12169e-102	Plcxd2
ENSMUSG00000078671	1.16581	1.38365e-102	Chd2
ENSMUSG00000027722	1.15081	2.36893e-102	Spata5
ENSMUSG00000053007	1.90238	1.60235e-101	Creb5
ENSMUSG00000026142	1.35862	2.21536e-101	Rhbdd1
ENSMUSG00000027620	0.772421	4.24618e-100	Rbm39
ENSMUSG00000026031	1.20921	2.56945e-99	Cflar
ENSMUSG00000030166	1.32837	2.66586e-98	Rad52
ENSMUSG00000059475	0.859586	3.74699e-98	Zfp426
ENSMUSG00000001627	0.775054	3.81583e-98	Ifrd1
ENSMUSG00000034154	0.96673	1.35405e-97	Ino80
ENSMUSG00000035329	1.14647	1.73451e-97	Fbxo33
ENSMUSG00000022365	0.966614	2.54271e-97	Derl1
ENSMUSG00000028266	0.781068	2.66614e-97	Lmo4
ENSMUSG00000010110	0.893482	9.41942e-97	Stx5a
ENSMUSG00000028343	0.988828	1.80747e-96	Erp44
ENSMUSG00000049878	0.737732	3.44779e-96	Rlf
ENSMUSG00000069495	0.99254	4.83971e-96	Epc2
ENSMUSG00000041390	1.38001	8.00117e-96	Mdfic
ENSMUSG00000034300	0.638116	8.96412e-96	Fam53c
ENSMUSG00000019947	1.52771	2.49818e-95	Arid5b
ENSMUSG00000026924	0.631092	1.07558e-94	Sec16a
ENSMUSG00000021767	0.930449	1.28363e-94	Kat6b
ENSMUSG00000053950	0.868867	4.33971e-94	Adnp2
ENSMUSG00000038550	2.11467	6.09651e-94	Ciart
ENSMUSG00000031652	0.777086	6.62691e-94	N4bp1
ENSMUSG00000037242	0.871588	9.23726e-94	Clic4
ENSMUSG00000039910	1.08006	1.82931e-93	Cited2
ENSMUSG00000019856	0.969066	2.33311e-93	Fam184a
ENSMUSG00000000078	0.707072	8.90122e-93	Klf6
ENSMUSG00000023883	0.982634	2.50811e-92	Phf10
ENSMUSG00000034893	0.902361	2.61401e-92	Cog3
ENSMUSG00000027787	0.905687	4.59954e-92	Nmd3
ENSMUSG00000027737	3.2519	1.30912e-91	Slc7a11
ENSMUSG00000034640	0.919648	1.64257e-91	Tiparp
ENSMUSG00000030878	1.57042	2.32722e-91	Cdr2
ENSMUSG00000022369	1.99286	3.54941e-91	Mtbp
ENSMUSG00000030268	0.70701	3.75927e-91	Bcat1
ENSMUSG00000029135	0.66479	4.28925e-91	Fosl2
ENSMUSG00000070284	1.20657	7.04483e-91	Gmppb
ENSMUSG00000027248	0.775514	7.66141e-91	Pdia3
ENSMUSG00000047407	2.06139	9.80384e-91	Tgif1
ENSMUSG00000021478	1.71834	1.14104e-90	Drd1
ENSMUSG00000047904	0.940856	1.62876e-90	Sstr2
ENSMUSG00000020256	1.24579	4.15651e-90	Aldh1l2
ENSMUSG00000028480	1.34934	8.76906e-90	Glipr2
ENSMUSG00000029407	0.793675	1.61502e-89	Uso1
ENSMUSG00000046798	1.23358	2.42473e-89	Cldn12
ENSMUSG00000036192	1.48661	4.04862e-89	Rorb
ENSMUSG00000046572	0.8797	5.71085e-89	Zfp518b
ENSMUSG00000026826	1.24021	5.84352e-89	Nr4a2
ENSMUSG00000007617	1.13086	2.10856e-88	Homer1
ENSMUSG00000070866	0.794713	4.31275e-88	Zfp804a
ENSMUSG00000038369	0.733628	4.89502e-88	Ncoa6
ENSMUSG00000022538	1.19791	4.99591e-88	Lsg1
ENSMUSG00000021838	1.05282	1.44162e-87	Samd4
ENSMUSG00000032116	0.98595	2.20478e-87	Stt3a
ENSMUSG00000007411	0.551713	3.04001e-87	Mark3
ENSMUSG00000041225	0.904906	3.12781e-87	Arhgap12
ENSMUSG00000017418	0.809341	3.66761e-87	Arl5b
ENSMUSG00000023905	1.34092	3.75869e-87	Tnfrsf12a
ENSMUSG00000032714	1.6133	5.41815e-87	Syde1
ENSMUSG00000037965	1.05848	1.18216e-86	Zc3h7a
ENSMUSG00000046062	0.670348	1.20975e-86	Ppp1r15b
ENSMUSG00000026456	0.853693	1.86201e-86	Cyb5r1
ENSMUSG00000039512	0.744654	1.8768e-85	Uhrf1bp1
ENSMUSG00000002658	0.809464	5.10806e-85	Gtf2f1
ENSMUSG00000049232	1.06514	5.35524e-85	Tigd2
ENSMUSG00000029397	0.825222	5.69171e-85	Rchy1
ENSMUSG00000027194	0.788925	6.43366e-85	Ttc17
ENSMUSG00000034135	0.643681	8.3709e-85	Sik3
ENSMUSG00000030967	0.720949	1.43961e-84	Zranb1
ENSMUSG00000030082	0.599136	5.05814e-84	Sec61a1
ENSMUSG00000017999	0.895572	6.63544e-84	Ddx27
ENSMUSG00000000278	1.01216	9.51131e-84	Scpep1
ENSMUSG00000053094	0.762412	1.14488e-83	Tmem248
ENSMUSG00000030469	0.856912	2.881e-83	Zfp719
ENSMUSG00000024640	0.766222	3.26118e-83	Psat1
ENSMUSG00000027944	1.29879	3.4647e-82	Hax1
ENSMUSG00000085156	1.86572	4.90857e-82	Snhg15
ENSMUSG00000034083	1.09209	1.39433e-81	Ccdc174
ENSMUSG00000052837	1.22925	1.6607e-81	Junb
ENSMUSG00000018848	0.664982	1.77004e-81	Rars
ENSMUSG00000002625	0.810196	4.51643e-81	Akap8l
ENSMUSG00000025935	1.10542	5.66404e-81	Tram1
ENSMUSG00000020780	0.695239	2.17957e-80	Srp68
ENSMUSG00000031232	0.973151	4.82936e-80	Magt1
ENSMUSG00000064145	0.786139	9.77524e-80	Arih2
ENSMUSG00000024594	0.757193	1.62848e-79	Prrc1
ENSMUSG00000030533	0.854195	2.64647e-79	Unc45a
ENSMUSG00000042772	0.569947	3.41289e-79	Smg7
ENSMUSG00000034168	0.802637	3.99829e-79	Irf2bpl
ENSMUSG00000029708	0.836458	9.16675e-79	Gcc1
ENSMUSG00000001995	0.758479	1.16108e-78	Sipa1l2
ENSMUSG00000057561	0.859883	1.22675e-78	Eif1a
ENSMUSG00000039233	0.859989	1.89596e-78	Tbce
ENSMUSG00000068739	0.716948	5.91523e-78	Sars
ENSMUSG00000068037	1.1401	6.62431e-78	Mas1
ENSMUSG00000094870	1.15047	1.74238e-77	Zfp131
ENSMUSG00000037887	0.553322	4.51472e-77	Dusp8
ENSMUSG00000006418	0.794889	6.4452e-77	Rnf114
ENSMUSG00000035572	0.99973	2.12579e-76	Dcaf10
ENSMUSG00000022364	1.58886	2.82543e-76	Tbc1d31
ENSMUSG00000040511	1.43432	4.18923e-76	Pvr
ENSMUSG00000030002	0.861762	5.12511e-76	Dusp11
ENSMUSG00000034557	0.626832	6.32392e-76	Zfyve9
ENSMUSG00000031681	0.903169	1.02704e-75	Smad1
ENSMUSG00000002845	1.61453	1.96912e-75	Tmem39a
ENSMUSG00000036478	1.08272	5.29003e-75	Btg1
ENSMUSG00000022895	0.882629	6.96034e-75	Ets2
ENSMUSG00000041438	0.789994	9.99348e-75	Utp4
ENSMUSG00000053332	0.925332	1.18373e-74	Gas5
ENSMUSG00000063550	0.750242	1.26872e-74	Nup98
ENSMUSG00000049421	0.785548	2.62045e-74	Zfp260
ENSMUSG00000050605	1.01435	3.14241e-74	Zfp61
ENSMUSG00000071172	0.74801	6.55011e-74	Srsf3
ENSMUSG00000039068	0.786338	7.5935e-74	Zzz3
ENSMUSG00000024949	0.636343	7.87592e-74	Sf1
ENSMUSG00000042508	0.780071	8.95374e-74	Dmtf1
ENSMUSG00000045302	0.643122	1.08374e-73	Preb
ENSMUSG00000053334	1.18679	1.7698e-73	Ficd
ENSMUSG00000109511	0.864327	2.87711e-73	Nup62
ENSMUSG00000029534	0.933064	6.84993e-73	St7
ENSMUSG00000040945	0.603019	8.0219e-73	Rcc2
ENSMUSG00000030347	0.780156	8.80807e-73	D6Wsu163e
ENSMUSG00000055239	0.63269	1.60624e-72	Kcmf1
ENSMUSG00000021285	0.661892	2.25198e-72	Ppp1r13b
ENSMUSG00000027828	0.819292	2.617e-72	Ssr3
ENSMUSG00000040613	1.95928	3.18983e-72	Apobec1
ENSMUSG00000039756	0.851584	4.22224e-72	Dnttip2
ENSMUSG00000031485	0.601676	5.51352e-72	Plpbp
ENSMUSG00000042207	0.507305	6.20793e-72	Kdm5b
ENSMUSG00000040463	0.698212	6.20793e-72	Mybbp1a
ENSMUSG00000020530	0.611512	8.77449e-72	Ggnbp2
ENSMUSG00000021282	0.551827	1.56406e-71	Eif5
ENSMUSG00000024234	0.878479	2.80781e-71	Mtpap
ENSMUSG00000067931	0.97809	3.76876e-71	Zfp948
ENSMUSG00000015312	1.60848	5.97073e-71	Gadd45b
ENSMUSG00000045917	1.54564	1.25726e-70	Tmem268
ENSMUSG00000059708	1.04191	1.40097e-70	Akap17b
ENSMUSG00000029992	0.528954	1.49454e-70	Gfpt1
ENSMUSG00000022515	1.01009	2.00852e-70	Anks3
ENSMUSG00000000384	0.82299	2.22222e-70	Tbrg4
ENSMUSG00000026674	1.40376	2.36417e-70	Ddr2
ENSMUSG00000025130	0.739498	2.77653e-70	P4hb
ENSMUSG00000074656	0.836815	3.65162e-70	Eif2s2
ENSMUSG00000042997	1.06148	3.83184e-70	Nhlrc3
ENSMUSG00000048490	0.787212	8.62342e-70	Nrip1
ENSMUSG00000033326	0.69391	9.38453e-70	Kdm4a
ENSMUSG00000019188	0.561116	1.47068e-69	H13
ENSMUSG00000039879	0.967934	1.76283e-69	Heca
ENSMUSG00000022204	0.885711	2.3789e-69	Ngdn
ENSMUSG00000004508	0.69758	2.47405e-69	Gab2
ENSMUSG00000004994	1.22944	2.65867e-69	Ccdc130
ENSMUSG00000038170	0.453539	3.88769e-69	Pde4dip
ENSMUSG00000034525	0.630019	4.99668e-69	Ice1
ENSMUSG00000020023	0.806165	1.0301e-68	Tmcc3
ENSMUSG00000049791	1.31916	1.366e-68	Fzd4
ENSMUSG00000041096	0.689751	2.43067e-68	Tspyl2
ENSMUSG00000026806	1.0555	3.08652e-68	Ddx31
ENSMUSG00000024486	1.16531	6.5908e-68	Hbegf
ENSMUSG00000039531	1.336	8.23057e-68	Zup1
ENSMUSG00000048482	0.702923	1.40983e-67	Bdnf
ENSMUSG00000016921	0.636225	2.84707e-67	Srsf6
ENSMUSG00000035476	0.862127	3.7649e-67	Tab3
ENSMUSG00000020869	0.562339	3.92082e-67	Lrrc59
ENSMUSG00000026740	0.855543	4.75892e-67	Dnajc1
ENSMUSG00000036057	0.638575	7.52237e-67	Ptpn23
ENSMUSG00000026475	1.36519	1.29719e-66	Rgs16
ENSMUSG00000035569	0.657078	1.63946e-66	Ankrd11
ENSMUSG00000027660	0.674385	2.38941e-66	Skil
ENSMUSG00000024002	0.582402	6.12068e-66	Brd4
ENSMUSG00000055319	0.639707	7.33574e-66	Sec23ip
ENSMUSG00000033166	0.796327	7.85992e-66	Dis3
ENSMUSG00000022601	0.931625	1.05759e-65	Zbtb11
ENSMUSG00000039989	0.802189	1.57835e-65	Cbx4
ENSMUSG00000054277	0.913551	1.5927e-65	Arfgap3
ENSMUSG00000025764	0.893305	2.59875e-65	Jade1
ENSMUSG00000022009	1.04969	3.08557e-65	Nufip1
ENSMUSG00000014418	1.09997	5.94282e-65	Hps5
ENSMUSG00000048787	0.899963	8.67401e-65	Dcun1d3
ENSMUSG00000058291	0.855903	9.08777e-65	Zfp68
ENSMUSG00000037465	0.957701	1.32958e-64	Klf10
ENSMUSG00000024188	0.465784	1.83123e-64	Luc7l
ENSMUSG00000032487	1.43366	1.92117e-64	Ptgs2
ENSMUSG00000022306	0.667292	2.17065e-64	Zfpm2
ENSMUSG00000038957	0.677432	4.01133e-64	Edc3
ENSMUSG00000024335	0.482618	4.3588e-64	Brd2
ENSMUSG00000032437	0.533913	4.5802e-64	Stt3b
ENSMUSG00000025199	0.752591	1.32264e-63	Chuk
ENSMUSG00000019802	0.797114	1.545e-63	Sec63
ENSMUSG00000079036	1.0589	2.00327e-63	Alkbh1
ENSMUSG00000030203	1.37391	2.01256e-63	Dusp16
ENSMUSG00000026577	0.922182	3.44282e-63	Blzf1
ENSMUSG00000042759	4.05596	4.16662e-63	Apobr
ENSMUSG00000024137	0.906045	8.56665e-63	E4f1
ENSMUSG00000042622	1.67272	8.67663e-63	Maff
ENSMUSG00000027806	0.718849	9.09914e-63	Tsc22d2
ENSMUSG00000032998	0.615787	1.56458e-62	Foxj3
ENSMUSG00000020184	0.807783	1.56863e-62	Mdm2
ENSMUSG00000019854	0.62303	3.64711e-62	Reps1
ENSMUSG00000029009	0.83741	5.09804e-62	Mthfr
ENSMUSG00000042659	0.87291	6.98351e-62	Arrdc4
ENSMUSG00000024924	0.677014	7.59633e-62	Vldlr
ENSMUSG00000016559	0.624098	8.85359e-62	H3f3b
ENSMUSG00000051495	0.784716	1.10427e-61	Irf2bp2
ENSMUSG00000032252	0.681296	1.21929e-61	Glce
ENSMUSG00000032123	0.835861	1.22323e-61	Dpagt1
ENSMUSG00000028645	1.0016	1.43765e-61	Slc2a1
ENSMUSG00000056050	0.525879	1.75597e-61	Mia3
ENSMUSG00000020448	0.723419	2.47885e-61	Rnf185
ENSMUSG00000024687	0.555299	2.6935e-61	Osbp
ENSMUSG00000038535	0.936408	2.82928e-61	Zfp280d
ENSMUSG00000020385	0.922847	3.17622e-61	Clk4
ENSMUSG00000057367	0.882608	3.38862e-61	Birc2
ENSMUSG00000032557	0.642009	3.77305e-61	Uba5
ENSMUSG00000021254	0.646089	3.86215e-61	Gpatch2l
ENSMUSG00000022507	0.65341	3.86215e-61	1810013L24Rik
ENSMUSG00000028345	0.737424	6.98001e-61	Tex10
ENSMUSG00000031986	0.847286	7.3237e-61	Sprtn
ENSMUSG00000024037	0.857734	9.21169e-61	Wdr4
ENSMUSG00000024182	0.847967	1.04346e-60	Axin1
ENSMUSG00000022897	0.533901	1.05199e-60	Dyrk1a
ENSMUSG00000085492	1.49382	1.07164e-60	Trmt61b
ENSMUSG00000025602	1.26395	1.13021e-60	Zfp202
ENSMUSG00000046519	1.0085	1.75047e-60	Golph3l
ENSMUSG00000033808	0.658208	2.23329e-60	Tmem87a
ENSMUSG00000032515	1.53366	2.23471e-60	Csrnp1
ENSMUSG00000032724	1.05021	3.06208e-60	Abtb2
ENSMUSG00000041308	1.15511	4.49625e-60	Sntb2
ENSMUSG00000018648	1.00836	4.98915e-60	Dusp14
ENSMUSG00000054051	0.907536	5.99307e-60	Ercc6
ENSMUSG00000024528	1.06457	6.01421e-60	Srfbp1
ENSMUSG00000020015	0.610794	7.17765e-60	Cdk17
ENSMUSG00000022387	0.621294	9.81618e-60	Brd1
ENSMUSG00000069072	0.609559	1.51032e-59	Slc7a14
ENSMUSG00000006169	0.642571	1.89861e-59	Clint1
ENSMUSG00000047539	0.624292	2.00015e-59	Fbxo28
ENSMUSG00000030062	0.603311	3.30654e-59	Rpn1
ENSMUSG00000041297	0.645367	4.02112e-59	Cdk13
ENSMUSG00000057554	0.730758	5.63502e-59	Lgals8
ENSMUSG00000033658	0.550096	6.94978e-59	Ddx19b
ENSMUSG00000022770	0.641554	9.0865e-59	Dlg1
ENSMUSG00000044864	0.503094	1.02599e-58	Ankrd50
ENSMUSG00000038876	0.544389	2.21795e-58	Rnf146
ENSMUSG00000029502	0.522341	2.4423e-58	Golga3
ENSMUSG00000026455	0.588596	2.31477e-57	Klhl12
ENSMUSG00000041130	0.808071	2.72623e-57	Zfp598
ENSMUSG00000037730	0.735113	3.85214e-57	Mynn
ENSMUSG00000033063	1.24489	4.0916e-57	Cntnap3
ENSMUSG00000053289	0.686144	4.34391e-57	Ddx10
ENSMUSG00000048874	0.7224	4.8029e-57	Phf3
ENSMUSG00000040447	0.62073	5.27528e-57	Spns2
ENSMUSG00000109865	0.855144	6.79434e-57	Hspa14
ENSMUSG00000000282	0.709274	6.92904e-57	Mnt
ENSMUSG00000027560	0.769677	1.48045e-56	Dok5
ENSMUSG00000030965	0.772573	1.50024e-56	Abraxas2
ENSMUSG00000000555	1.29497	1.90887e-56	Itga5
ENSMUSG00000032913	0.70815	2.7475e-56	Lrig2
ENSMUSG00000021071	0.415127	2.79453e-56	Trim9
ENSMUSG00000031129	0.949905	3.13103e-56	Slc9a9
ENSMUSG00000032217	0.690807	3.58948e-56	Rnf111
ENSMUSG00000038806	0.631002	4.08595e-56	Sde2
ENSMUSG00000061374	0.895776	4.19405e-56	Fiz1
ENSMUSG00000039904	0.839016	4.23818e-56	Gpr37
ENSMUSG00000018076	0.723669	4.97732e-56	Med13l
ENSMUSG00000027742	0.715055	5.41099e-56	Cog6
ENSMUSG00000074570	3.31139	5.44887e-56	Cass4
ENSMUSG00000008384	1.69608	5.89819e-56	Sertad1
ENSMUSG00000037533	0.925325	1.01613e-55	Rapgef6
ENSMUSG00000035941	0.717188	1.61657e-55	Ibtk
ENSMUSG00000040021	0.619219	1.7753e-55	Lats1
ENSMUSG00000040250	0.872386	2.38436e-55	Ints13
ENSMUSG00000040599	0.931585	2.64894e-55	Mis12
ENSMUSG00000026655	0.655144	3.75756e-55	Fam107b
ENSMUSG00000038827	0.665895	3.81501e-55	Abitram
ENSMUSG00000020946	0.458387	4.52113e-55	Gosr2
ENSMUSG00000029171	1.08947	5.25013e-55	Pgm1
ENSMUSG00000042417	1.29203	1.03277e-54	Ccno
ENSMUSG00000032042	0.657108	1.10888e-54	Srpr
ENSMUSG00000038902	0.694304	1.904e-54	Pogz
ENSMUSG00000049470	0.644298	3.11946e-54	Aff4
ENSMUSG00000039997	2.8827	3.23458e-54	Ifi203
ENSMUSG00000003865	0.907772	3.75399e-54	Gys1
ENSMUSG00000009092	2.1913	3.99735e-54	Derl3
ENSMUSG00000035354	0.798319	5.31782e-54	Uvrag
ENSMUSG00000034621	0.702651	5.69231e-54	Gpatch8
ENSMUSG00000020423	1.14477	6.01997e-54	Btg2
ENSMUSG00000040297	0.766208	6.54599e-54	Suco
ENSMUSG00000034088	0.360264	9.21597e-54	Hdlbp
ENSMUSG00000048216	0.645206	1.15692e-53	Gpr85
ENSMUSG00000019977	0.593184	1.19879e-53	Hbs1l
ENSMUSG00000029415	0.629443	1.19965e-53	Sdad1
ENSMUSG00000037112	0.762498	1.23483e-53	Sik2
ENSMUSG00000032593	1.60604	1.37545e-53	Amigo3
ENSMUSG00000038069	1.05643	2.11635e-53	Cdkn2aip
ENSMUSG00000017144	0.839238	2.86058e-53	Rnd3
ENSMUSG00000038205	0.610607	3.03218e-53	Prkab2
ENSMUSG00000028869	0.629586	4.27332e-53	Gnl2
ENSMUSG00000029833	0.541354	6.87991e-53	Trim24
ENSMUSG00000025995	0.662348	7.64216e-53	Wdr75
ENSMUSG00000024150	0.687132	1.10406e-52	Mcfd2
ENSMUSG00000023284	0.842198	1.2346e-52	Zfp605
ENSMUSG00000034252	0.638698	1.54984e-52	Senp6
ENSMUSG00000054648	0.984744	1.58088e-52	Zfp869
ENSMUSG00000014867	0.570734	1.752e-52	Surf4
ENSMUSG00000040359	0.691448	1.79208e-52	Ufl1
ENSMUSG00000045409	0.746254	2.23581e-52	Trim39
ENSMUSG00000035173	0.908343	3.04164e-52	Ccdc186
ENSMUSG00000071660	0.711742	3.26735e-52	Ttc9c
ENSMUSG00000018736	0.489319	4.46252e-52	Ndel1
ENSMUSG00000002083	1.01163	4.79632e-52	Bbc3
ENSMUSG00000028525	0.69087	4.80787e-52	Pde4b
ENSMUSG00000020611	0.603405	6.76669e-52	Gna13
ENSMUSG00000061079	0.985843	6.95557e-52	Zfp143
ENSMUSG00000069895	0.648731	7.25622e-52	Atxn1l
ENSMUSG00000059991	1.07744	7.43606e-52	Nptx2
ENSMUSG00000022844	1.73282	1.25691e-51	Pdia5
ENSMUSG00000015755	0.504942	1.44824e-51	Tab2
ENSMUSG00000038774	0.842557	2.15276e-51	Ascc3
ENSMUSG00000022858	0.813965	2.60607e-51	Tra2b
ENSMUSG00000040857	0.731593	3.25661e-51	Erf
ENSMUSG00000056501	2.01454	4.23489e-51	Cebpb
ENSMUSG00000047466	0.908659	4.78604e-51	8030462N17Rik
ENSMUSG00000039633	0.676611	5.13504e-51	Lonrf1
ENSMUSG00000010067	1.3748	6.26429e-51	Rassf1
ENSMUSG00000032265	1.64623	6.3439e-51	Tent5a
ENSMUSG00000045248	1.08718	7.88941e-51	Med26
ENSMUSG00000022508	1.16557	1.12931e-50	Bcl6
ENSMUSG00000024404	0.479307	1.31056e-50	Riok3
ENSMUSG00000039770	0.736186	1.76793e-50	Ypel5
ENSMUSG00000025236	0.687617	1.99352e-50	Adpgk
ENSMUSG00000026933	0.403973	2.59378e-50	Camsap1
ENSMUSG00000028126	0.717965	2.99148e-50	Pip5k1a
ENSMUSG00000037722	1.28423	3.49212e-50	Gnpnat1
ENSMUSG00000074165	0.795815	4.95905e-50	Zfp788
ENSMUSG00000027405	0.570262	5.41303e-50	Nop56
ENSMUSG00000054409	0.946598	5.57038e-50	Tmem74
ENSMUSG00000039801	0.966628	6.00719e-50	Cplane1
ENSMUSG00000038172	0.788652	6.80729e-50	Ttc39b
ENSMUSG00000020576	0.554238	7.06467e-50	Nbas
ENSMUSG00000048285	1.11364	7.56456e-50	Frmd6
ENSMUSG00000029578	0.452342	7.94997e-50	Wipi2
ENSMUSG00000024081	0.573415	7.95097e-50	Cebpz
ENSMUSG00000075327	1.09458	8.32076e-50	Zbtb2
ENSMUSG00000025173	0.541848	8.39826e-50	Wdr45b
ENSMUSG00000025873	0.544336	8.41151e-50	Faf2
ENSMUSG00000030499	0.90977	8.94263e-50	Kctd15
ENSMUSG00000024826	0.709943	9.69935e-50	Dpf2
ENSMUSG00000056211	0.473906	1.34595e-49	R3hdm1
ENSMUSG00000034247	0.736864	1.80284e-49	Plekhm1
ENSMUSG00000021192	0.746018	1.99378e-49	Golga5
ENSMUSG00000032228	0.536543	2.54405e-49	Tcf12
ENSMUSG00000035151	0.827587	2.7156e-49	Elmod2
ENSMUSG00000063760	0.819617	3.38198e-49	Rnf217
ENSMUSG00000001436	0.905502	3.44445e-49	Slc19a1
ENSMUSG00000045098	0.705221	3.56662e-49	Kmt5b
ENSMUSG00000014959	0.493054	4.19169e-49	Gorasp2
ENSMUSG00000020409	0.572483	4.49133e-49	Slu7
ENSMUSG00000030245	0.622611	4.8125e-49	Golt1b
ENSMUSG00000006673	0.482721	5.38511e-49	Qrich1
ENSMUSG00000040565	0.802931	5.49138e-49	Btaf1
ENSMUSG00000042472	0.846933	7.05013e-49	Zfp410
ENSMUSG00000008305	0.532999	7.32243e-49	Tle1
ENSMUSG00000036840	0.827151	8.00027e-49	Siah1a
ENSMUSG00000050295	1.64187	9.47229e-49	Foxc1
ENSMUSG00000043279	1.07749	9.63755e-49	Trim56
ENSMUSG00000022974	0.70496	1.09833e-48	Paxbp1
ENSMUSG00000024190	1.13742	1.61345e-48	Dusp1
ENSMUSG00000039578	0.965335	1.64494e-48	Ccser1
ENSMUSG00000003923	0.632948	1.75704e-48	Tfam
ENSMUSG00000038784	0.635785	2.04218e-48	Cnot4
ENSMUSG00000021431	0.929197	2.18944e-48	Snrnp48
ENSMUSG00000028811	0.578797	2.21847e-48	Yars
ENSMUSG00000027016	0.669301	2.78382e-48	Zfp385b
ENSMUSG00000030717	2.20383	2.85985e-48	Nupr1
ENSMUSG00000022377	0.589218	3.60046e-48	Asap1
ENSMUSG00000030754	0.522387	6.3586e-48	Copb1
ENSMUSG00000026135	0.727844	6.43075e-48	Zfp142
ENSMUSG00000027230	0.726963	6.81991e-48	Creb3l1
ENSMUSG00000020715	0.893434	8.89323e-48	Ern1
ENSMUSG00000039782	0.627746	9.92693e-48	Cpeb2
ENSMUSG00000023087	0.630269	1.07742e-47	Noct
ENSMUSG00000047123	1.34938	1.23336e-47	Ticam1
ENSMUSG00000051469	0.705696	1.41744e-47	Zfp24
ENSMUSG00000030264	0.70297	1.64515e-47	Thumpd3
ENSMUSG00000029060	0.530186	1.77092e-47	Mib2
ENSMUSG00000005621	0.569722	2.06426e-47	Zfp592
ENSMUSG00000034602	0.535432	2.17214e-47	Mon2
ENSMUSG00000042211	0.576453	2.38847e-47	Fbxo38
ENSMUSG00000015766	0.530001	2.80273e-47	Eps8
ENSMUSG00000041891	0.648705	2.88734e-47	Lman1
ENSMUSG00000032840	0.535973	3.72132e-47	2410131K14Rik
ENSMUSG00000035530	0.681729	6.26635e-47	Eif1
ENSMUSG00000037210	0.494891	6.48461e-47	Fam193a
ENSMUSG00000028889	0.867441	7.22457e-47	Yrdc
ENSMUSG00000019235	0.739503	9.8134e-47	Rps6kl1
ENSMUSG00000053641	0.776609	1.30001e-46	Dennd4a
ENSMUSG00000026553	0.378984	1.73861e-46	Copa
ENSMUSG00000045903	1.45335	1.80146e-46	Npas4
ENSMUSG00000034075	0.460126	2.02673e-46	Zdhhc5
ENSMUSG00000058569	0.585544	2.02748e-46	Tmed9
ENSMUSG00000032525	0.930401	2.45338e-46	Nktr
ENSMUSG00000026037	0.761069	2.47296e-46	Orc2
ENSMUSG00000032501	1.07326	2.78069e-46	Trib1
ENSMUSG00000024283	0.499809	3.43927e-46	Wac
ENSMUSG00000042650	0.512128	3.69124e-46	Alkbh5
ENSMUSG00000032932	0.715549	3.69798e-46	Hspa13
ENSMUSG00000027509	0.551439	4.63187e-46	Rae1
ENSMUSG00000023169	0.4081	8.54508e-46	Slc38a1
ENSMUSG00000019814	0.84194	8.84878e-46	Ltv1
ENSMUSG00000031513	0.498367	9.76413e-46	Leprotl1
ENSMUSG00000014496	0.597813	1.08637e-45	Ankrd28
ENSMUSG00000044948	1.04541	1.16155e-45	Cfap43
ENSMUSG00000056131	0.745918	1.20166e-45	Pgm3
ENSMUSG00000033285	0.687334	1.56895e-45	Wdr3
ENSMUSG00000027422	0.55265	1.68639e-45	Rrbp1
ENSMUSG00000011427	0.793354	2.49603e-45	Zfp790
ENSMUSG00000055725	0.923795	3.38188e-45	Paqr3
ENSMUSG00000021096	0.420364	3.61136e-45	Ppm1a
ENSMUSG00000046027	1.05141	3.63317e-45	Stard5
ENSMUSG00000038848	0.526514	4.40633e-45	Ythdf1
ENSMUSG00000038708	0.740759	4.49663e-45	Golga4
ENSMUSG00000042390	0.539641	6.22739e-45	Gatad2b
ENSMUSG00000052533	0.642116	8.30654e-45	Nup188
ENSMUSG00000040354	0.489384	8.84808e-45	Mars
ENSMUSG00000027244	0.604971	1.04264e-44	Atg13
ENSMUSG00000041153	0.76688	1.11239e-44	Osgin2
ENSMUSG00000024317	0.888839	1.114e-44	Rnf138
ENSMUSG00000025578	0.90977	1.46912e-44	Cbx8
ENSMUSG00000042680	0.505466	1.7272e-44	Garem1
ENSMUSG00000018476	0.648597	2.06211e-44	Kdm6b
ENSMUSG00000020075	0.604006	4.32006e-44	Ddx21
ENSMUSG00000022554	0.96413	4.66527e-44	Hgh1
ENSMUSG00000062127	0.637682	5.05702e-44	Cttnbp2nl
ENSMUSG00000016200	0.652799	6.20153e-44	Syt14
ENSMUSG00000058013	0.396892	7.41148e-44	2011-09-01
ENSMUSG00000022247	0.742267	1.14863e-43	Brix1
ENSMUSG00000049739	0.669532	1.16661e-43	Zfp646
ENSMUSG00000022556	0.806461	1.2257e-43	Hsf1
ENSMUSG00000026819	0.550892	1.36979e-43	Slc25a25
ENSMUSG00000026499	0.607355	1.59112e-43	Acbd3
ENSMUSG00000029587	0.654151	1.66742e-43	Zfp12
ENSMUSG00000074746	0.501445	1.6873e-43	Pdzd8
ENSMUSG00000023953	1.03412	1.70739e-43	Polh
ENSMUSG00000109946	0.610285	1.92438e-43	Brd3os
ENSMUSG00000004317	0.520457	1.9464e-43	Clcn5
ENSMUSG00000035095	0.642423	2.06007e-43	Fam167a
ENSMUSG00000015757	0.625271	2.08708e-43	Ppil4
ENSMUSG00000026535	2.35326	2.21055e-43	Ifi202b
ENSMUSG00000029110	0.487139	2.2399e-43	Rnf4
ENSMUSG00000030104	0.662892	2.90895e-43	Edem1
ENSMUSG00000020620	0.990197	5.4051e-43	Abca8b
ENSMUSG00000035172	0.911219	5.82327e-43	Plekhh3
ENSMUSG00000022043	0.421842	6.72439e-43	Trim35
ENSMUSG00000048047	0.626855	6.81561e-43	Zbtb33
ENSMUSG00000039318	0.410654	9.62927e-43	Rab3gap2
ENSMUSG00000003032	2.5061	1.03431e-42	Klf4
ENSMUSG00000027007	0.736336	1.06667e-42	Itprid2
ENSMUSG00000038187	0.515347	1.24355e-42	Btbd10
ENSMUSG00000037286	0.629566	1.44955e-42	Stag1
ENSMUSG00000039456	0.62194	1.58214e-42	Morc3
ENSMUSG00000034820	0.516424	1.62389e-42	Cpsf7
ENSMUSG00000021392	0.73053	1.9847e-42	Nol8
ENSMUSG00000038299	0.538243	2.13692e-42	Wdr36
ENSMUSG00000020648	1.14395	2.55117e-42	Dus4l
ENSMUSG00000005534	0.541816	2.69018e-42	Insr
ENSMUSG00000042605	0.421482	2.86204e-42	Atxn2
ENSMUSG00000027357	0.716199	2.9069e-42	Crls1
ENSMUSG00000040852	1.01268	3.70746e-42	Plekhh2
ENSMUSG00000028708	0.766339	4.02207e-42	Mknk1
ENSMUSG00000027088	0.799073	4.5493e-42	Phospho2
ENSMUSG00000047495	0.78152	6.09329e-42	Dlgap2
ENSMUSG00000045790	0.654713	6.14356e-42	Ccdc149
ENSMUSG00000045466	0.631258	7.97425e-42	Zfp956
ENSMUSG00000030881	0.438344	9.0453e-42	Arfip2
ENSMUSG00000001415	0.438704	9.5744e-42	Smg5
ENSMUSG00000020108	0.559513	1.3375e-41	Ddit4
ENSMUSG00000029016	0.399769	1.71981e-41	Clcn6
ENSMUSG00000055320	0.81016	1.87459e-41	Tead1
ENSMUSG00000037470	0.516601	1.90929e-41	Uggt1
ENSMUSG00000035164	0.893371	2.00071e-41	Zc3h12c
ENSMUSG00000036323	0.37179	2.22731e-41	Srp72
ENSMUSG00000026584	0.710265	3.24184e-41	Scyl3
ENSMUSG00000022749	0.608733	3.27361e-41	Tbc1d23
ENSMUSG00000043154	0.626491	3.35414e-41	Ppp2r3a
ENSMUSG00000002455	0.509269	4.27662e-41	Prpf6
ENSMUSG00000028341	0.396958	5.76624e-41	Nr4a3
ENSMUSG00000022521	0.63872	5.79549e-41	Crebbp
ENSMUSG00000036160	0.692398	6.16641e-41	Surf6
ENSMUSG00000013076	0.677828	7.49393e-41	Amotl1
ENSMUSG00000026634	0.49105	8.10373e-41	Angel2
ENSMUSG00000025409	0.814059	1.08731e-40	Mbd6
ENSMUSG00000020097	0.505684	1.11012e-40	Sgpl1
ENSMUSG00000029014	0.644643	1.30472e-40	Dnajc2
ENSMUSG00000028016	0.976272	1.35735e-40	Ints12
ENSMUSG00000041216	0.826476	1.44036e-40	Clvs1
ENSMUSG00000027883	0.742471	1.55525e-40	Gpsm2
ENSMUSG00000047030	0.571741	1.691e-40	Spata2
ENSMUSG00000029486	0.725212	1.86756e-40	Mrpl1
ENSMUSG00000062995	0.602044	2.41304e-40	Ica1
ENSMUSG00000029673	0.513713	3.13382e-40	Auts2
ENSMUSG00000024999	0.761375	3.38212e-40	Noc3l
ENSMUSG00000028344	0.783247	3.78853e-40	Invs
ENSMUSG00000039523	0.582738	4.11979e-40	Cep104
ENSMUSG00000041570	0.419633	4.14272e-40	Camsap2
ENSMUSG00000066415	0.52728	4.33665e-40	Msl2
ENSMUSG00000032475	0.91162	4.74928e-40	Nck1
ENSMUSG00000006720	1.37202	6.64098e-40	Zfp184
ENSMUSG00000005267	0.729974	9.09745e-40	Zfp287
ENSMUSG00000003153	0.376911	1.01167e-39	Slc2a3
ENSMUSG00000043998	0.662289	1.44403e-39	Mgat2
ENSMUSG00000024360	0.537882	1.49201e-39	Etf1
ENSMUSG00000085795	0.734373	1.58327e-39	Zfp703
ENSMUSG00000042743	0.506195	2.14276e-39	Sgtb
ENSMUSG00000029729	0.548274	2.15424e-39	Zkscan1
ENSMUSG00000044465	0.445749	2.36935e-39	Fam160a2
ENSMUSG00000033697	0.469474	3.25058e-39	Arhgap39
ENSMUSG00000053460	0.871077	3.28854e-39	Ggcx
ENSMUSG00000021725	0.557256	3.41538e-39	Parp8
ENSMUSG00000023994	0.551422	3.60841e-39	Nfya
ENSMUSG00000024817	0.693868	3.8223e-39	Uhrf2
ENSMUSG00000033460	0.550612	4.16824e-39	Armcx1
ENSMUSG00000033510	0.576397	4.44788e-39	Otud7a
ENSMUSG00000022300	0.623169	4.44788e-39	Dcaf13
ENSMUSG00000004319	0.425753	4.9814e-39	Clcn3
ENSMUSG00000029422	0.584509	5.09779e-39	Rsrc2
ENSMUSG00000042419	1.2828	5.43202e-39	Nfkbil1
ENSMUSG00000026718	0.476003	6.42286e-39	Stam
ENSMUSG00000021326	0.559493	7.62159e-39	Trim27
ENSMUSG00000028334	0.659276	9.45665e-39	Nans
ENSMUSG00000069114	0.807137	9.61923e-39	Zbtb10
ENSMUSG00000020368	0.361291	1.01352e-38	Canx
ENSMUSG00000060427	0.809075	1.08314e-38	Zfp868
ENSMUSG00000038612	0.579624	1.13809e-38	Mcl1
ENSMUSG00000032096	0.496456	1.21043e-38	Arcn1
ENSMUSG00000030824	0.517218	1.23939e-38	Nucb1
ENSMUSG00000021671	0.595999	1.32113e-38	Poc5
ENSMUSG00000022772	0.579465	1.51802e-38	Senp5
ENSMUSG00000034586	0.420772	1.7246e-38	Hid1
ENSMUSG00000030521	0.598442	1.80206e-38	Mphosph10
ENSMUSG00000024063	0.701278	1.87148e-38	Lbh
ENSMUSG00000004364	0.466539	2.07375e-38	Cul3
ENSMUSG00000029173	0.671799	2.07801e-38	Sepsecs
ENSMUSG00000026761	0.771534	2.33007e-38	Orc4
ENSMUSG00000039913	0.546248	2.81156e-38	Pak7
ENSMUSG00000023809	0.551099	3.23644e-38	Rps6ka2
ENSMUSG00000035967	0.663633	3.52098e-38	Ints6l
ENSMUSG00000032519	0.685095	3.81548e-38	Slc25a38
ENSMUSG00000005802	0.714975	4.89861e-38	Slc30a4
ENSMUSG00000038393	0.936209	5.19564e-38	Txnip
ENSMUSG00000061950	0.589648	6.08096e-38	Ppp4r1
ENSMUSG00000040270	0.813194	7.03188e-38	Bach2
ENSMUSG00000078622	0.449321	7.13921e-38	Ccdc47
ENSMUSG00000079179	0.607295	7.31261e-38	Rab10os
ENSMUSG00000021540	0.555446	7.5045e-38	Smad5
ENSMUSG00000032119	0.804396	7.62018e-38	Hinfp
ENSMUSG00000092558	0.753198	8.43279e-38	Med20
ENSMUSG00000027951	0.390325	8.82432e-38	Adar
ENSMUSG00000020130	0.764894	9.2169e-38	Tbc1d15
ENSMUSG00000045382	0.757422	9.86253e-38	Cxcr4
ENSMUSG00000027363	0.503072	1.39283e-37	Usp8
ENSMUSG00000056679	0.550997	1.86993e-37	Gpr173
ENSMUSG00000037138	0.426105	2.27583e-37	Aff3
ENSMUSG00000022757	0.424629	2.31426e-37	Tfg
ENSMUSG00000030020	0.44839	2.36932e-37	Prickle2
ENSMUSG00000024603	0.404307	2.44815e-37	Dctn4
ENSMUSG00000041741	0.784882	2.47708e-37	Pde3a
ENSMUSG00000033960	0.811698	2.56978e-37	Jcad
ENSMUSG00000028653	0.890278	2.8675e-37	Trit1
ENSMUSG00000038150	0.56479	2.94466e-37	Ormdl3
ENSMUSG00000006676	0.416372	3.65631e-37	Usp19
ENSMUSG00000047388	0.555424	3.80983e-37	Atmin
ENSMUSG00000021690	0.624279	4.25732e-37	Jmy
ENSMUSG00000005846	0.590537	4.53255e-37	Rsl1d1
ENSMUSG00000027822	0.693093	4.6217e-37	Slc33a1
ENSMUSG00000021134	0.606315	7.15237e-37	Srsf5
ENSMUSG00000022711	0.735573	8.22567e-37	Pmm2
ENSMUSG00000019907	0.627264	8.38343e-37	Ppp1r12a
ENSMUSG00000009741	0.446968	9.64418e-37	Ubp1
ENSMUSG00000035762	0.777088	1.01785e-36	Tmem161b
ENSMUSG00000039804	0.446601	1.09578e-36	Ncoa5
ENSMUSG00000008730	0.503082	1.11176e-36	Hipk1
ENSMUSG00000002963	0.785569	1.15448e-36	Pnkp
ENSMUSG00000043284	0.745573	1.57858e-36	Tmem11
ENSMUSG00000017764	0.748157	1.57924e-36	Zswim1
ENSMUSG00000058655	0.37069	1.61951e-36	Eif4b
ENSMUSG00000071359	0.455629	1.64321e-36	Tbpl1
ENSMUSG00000031568	0.660099	1.70596e-36	Rwdd4a
ENSMUSG00000030424	1.08094	1.77516e-36	Zfp939
ENSMUSG00000008429	0.526648	2.02974e-36	Herpud2
ENSMUSG00000033730	0.939085	2.16251e-36	Egr3
ENSMUSG00000050213	0.727595	2.47014e-36	Snip1
ENSMUSG00000034832	0.534415	2.91889e-36	Tet3
ENSMUSG00000042742	0.927871	3.25375e-36	Bmt2
ENSMUSG00000050244	0.589433	3.48168e-36	Heatr1
ENSMUSG00000004500	0.692187	3.97953e-36	Zfp324
ENSMUSG00000049907	0.7106	3.99529e-36	Rasl11b
ENSMUSG00000021481	0.503712	4.38216e-36	Zfp346
ENSMUSG00000063334	0.574036	4.4788e-36	Krr1
ENSMUSG00000029681	0.733766	4.68741e-36	Bcl7b
ENSMUSG00000001632	0.583796	5.18146e-36	Brpf1
ENSMUSG00000090061	0.509318	5.80648e-36	Nwd2
ENSMUSG00000028907	0.688154	5.95931e-36	Utp11
ENSMUSG00000058638	0.681727	6.12841e-36	Zfp110
ENSMUSG00000045576	0.684534	6.36542e-36	St7l
ENSMUSG00000003198	1.29424	6.99524e-36	Zfp959
ENSMUSG00000041506	0.70541	7.3157e-36	Rrp9
ENSMUSG00000041084	0.538206	9.73826e-36	Ostc
ENSMUSG00000045312	0.584327	9.74796e-36	Lhfpl2
ENSMUSG00000075595	0.568951	1.0026e-35	Zfp652
ENSMUSG00000037214	0.943709	1.16667e-35	Thap1
ENSMUSG00000078515	0.523083	1.30358e-35	Ddi2
ENSMUSG00000044636	0.597881	1.31311e-35	Csrnp2
ENSMUSG00000044164	0.398056	1.3202e-35	Rnf182
ENSMUSG00000062345	2.67808	1.52019e-35	Serpinb2
ENSMUSG00000044763	0.851234	1.95752e-35	Trmt10c
ENSMUSG00000046985	0.576102	1.97012e-35	Tapt1
ENSMUSG00000070420	0.910878	2.01574e-35	Zscan25
ENSMUSG00000031538	0.692533	2.44605e-35	Plat
ENSMUSG00000057691	0.601319	2.77904e-35	Zfp746
ENSMUSG00000060671	0.477409	2.82844e-35	Atp8b2
ENSMUSG00000069539	0.552118	3.59507e-35	Scyl2
ENSMUSG00000024533	0.390203	3.59507e-35	Spire1
ENSMUSG00000029207	0.470219	3.81226e-35	Apbb2
ENSMUSG00000042042	0.7583	4.37714e-35	Csgalnact2
ENSMUSG00000038290	0.507919	4.92901e-35	Smg6
ENSMUSG00000037029	0.492386	5.22321e-35	Zfp146
ENSMUSG00000030067	0.539925	5.77581e-35	Foxp1
ENSMUSG00000054823	0.461343	6.00237e-35	Nsd3
ENSMUSG00000030527	0.61462	6.01585e-35	Crtc3
ENSMUSG00000063145	0.763678	6.45534e-35	Bbs5
ENSMUSG00000019254	0.497644	6.68489e-35	Ppp1r12c
ENSMUSG00000063785	0.770828	7.29721e-35	Utp14a
ENSMUSG00000021775	0.880184	7.7605e-35	Nr1d2
ENSMUSG00000038546	0.440857	8.47201e-35	Ranbp9
ENSMUSG00000006599	0.642719	1.03088e-34	Gtf2h1
ENSMUSG00000036391	0.692005	1.13634e-34	Sec24a
ENSMUSG00000001785	0.628911	1.18469e-34	Pwp1
ENSMUSG00000023852	0.528183	1.54149e-34	Chd1
ENSMUSG00000051379	0.564764	1.55897e-34	Flrt3
ENSMUSG00000024841	0.60478	2.12035e-34	Eif1ad
ENSMUSG00000003382	0.579213	2.17277e-34	Etv3
ENSMUSG00000056972	1.01838	2.29966e-34	Magel2
ENSMUSG00000020570	0.63916	2.35341e-34	Sypl
ENSMUSG00000009293	0.545018	2.41813e-34	Ube2g2
ENSMUSG00000035840	1.07081	2.91698e-34	Lysmd3
ENSMUSG00000031297	0.92117	3.09792e-34	Slc7a3
ENSMUSG00000028214	1.28808	3.18167e-34	Gem
ENSMUSG00000028894	0.54755	3.56562e-34	Inpp5b
ENSMUSG00000035495	0.74545	3.60626e-34	Tstd2
ENSMUSG00000051306	0.535252	5.26272e-34	Usp42
ENSMUSG00000035139	0.799683	8.48021e-34	Secisbp2
ENSMUSG00000078607	1.37202	8.52898e-34	1810010H24Rik
ENSMUSG00000025532	0.572485	8.71901e-34	Crcp
ENSMUSG00000030145	0.758052	9.80864e-34	Zfp248
ENSMUSG00000012114	0.493478	1.3168e-33	Med15
ENSMUSG00000035227	0.418058	1.41913e-33	Spcs2
ENSMUSG00000040414	0.801392	1.80597e-33	Slc25a28
ENSMUSG00000053199	0.593563	2.07867e-33	Arhgap20
ENSMUSG00000028577	0.399141	2.32119e-33	Plaa
ENSMUSG00000050931	1.42659	2.39962e-33	Sgms2
ENSMUSG00000054414	0.629252	2.80757e-33	Slc30a7
ENSMUSG00000025235	0.498264	2.80757e-33	Bbs4
ENSMUSG00000028060	0.544439	2.92457e-33	Khdc4
ENSMUSG00000036281	0.656284	2.98849e-33	Snapc4
ENSMUSG00000028952	1.04368	4.16057e-33	Zbtb48
ENSMUSG00000035601	0.793567	4.48976e-33	Trmt10b
ENSMUSG00000054079	0.549353	4.82023e-33	Utp18
ENSMUSG00000023805	0.516465	5.2788e-33	Synj2
ENSMUSG00000059669	0.702479	6.07247e-33	Taf1b
ENSMUSG00000036422	0.554215	7.70747e-33	Pcdh8
ENSMUSG00000022855	0.444552	8.37982e-33	Senp2
ENSMUSG00000074406	0.956091	8.86187e-33	Zfp628
ENSMUSG00000091474	0.649599	9.67382e-33	2610021A01Rik
ENSMUSG00000029196	0.581273	1.04438e-32	Tada2b
ENSMUSG00000070953	0.811385	1.2092e-32	Rabepk
ENSMUSG00000053004	1.9389	1.2911e-32	Hrh1
ENSMUSG00000044067	0.712849	1.39687e-32	Gpr22
ENSMUSG00000054715	0.769862	1.39872e-32	Zscan22
ENSMUSG00000046556	0.538356	1.43302e-32	Zfp319
ENSMUSG00000027865	0.504972	1.85439e-32	Gdap2
ENSMUSG00000041552	0.914092	2.00091e-32	Ptchd1
ENSMUSG00000049957	0.669916	2.09545e-32	Ccdc137
ENSMUSG00000020952	0.504243	2.15963e-32	Scfd1
ENSMUSG00000028680	0.707478	2.2212e-32	Plk3
ENSMUSG00000000776	0.634076	2.73783e-32	Polr3d
ENSMUSG00000007029	0.507562	3.87737e-32	Vars
ENSMUSG00000027288	0.397554	4.25378e-32	Zfp106
ENSMUSG00000039850	0.521924	4.28505e-32	Endov
ENSMUSG00000048721	0.848994	4.33345e-32	Fndc9
ENSMUSG00000024580	0.569335	4.34152e-32	Grpel2
ENSMUSG00000027678	0.533508	4.84503e-32	Ncoa3
ENSMUSG00000021484	0.502665	4.97777e-32	Lman2
ENSMUSG00000021494	0.578209	5.30361e-32	Ddx41
ENSMUSG00000029670	0.720319	5.95348e-32	Ing3
ENSMUSG00000000134	0.506048	6.07238e-32	Tfe3
ENSMUSG00000040433	0.636216	6.20051e-32	Zbtb38
ENSMUSG00000059401	0.836398	6.50154e-32	Mamld1
ENSMUSG00000037369	0.66928	7.95971e-32	Kdm6a
ENSMUSG00000038828	0.461221	8.57312e-32	Tmem214
ENSMUSG00000003752	0.908338	8.88719e-32	Itpkc
ENSMUSG00000033096	0.445325	9.6552e-32	Apmap
ENSMUSG00000056537	0.517436	1.10858e-31	Rlim
ENSMUSG00000048106	0.672841	1.50964e-31	4632415L05Rik
ENSMUSG00000021306	0.994892	1.62316e-31	Gpr137b
ENSMUSG00000035325	0.384182	1.73405e-31	Sec31a
ENSMUSG00000064210	0.466232	1.97601e-31	Ano6
ENSMUSG00000026116	0.412549	2.05338e-31	Tmem131
ENSMUSG00000028466	0.466475	2.14233e-31	Creb3
ENSMUSG00000026153	0.696359	2.14751e-31	Fam135a
ENSMUSG00000027176	0.53298	2.3192e-31	Cstf3
ENSMUSG00000020290	0.497597	2.42568e-31	Xpo1
ENSMUSG00000016239	1.10013	3.15849e-31	Lonrf3
ENSMUSG00000068015	0.574461	3.17732e-31	Lrch1
ENSMUSG00000029178	0.638102	3.18e-31	Klf3
ENSMUSG00000047446	0.662935	3.26301e-31	Arl4a
ENSMUSG00000054855	0.563128	3.4904e-31	Rnd1
ENSMUSG00000001305	0.801815	3.75636e-31	Rrp15
ENSMUSG00000052812	0.797917	3.98281e-31	Atad2b
ENSMUSG00000040524	0.54593	4.46687e-31	Zfp609
ENSMUSG00000021428	0.7468	4.48732e-31	Riok1
ENSMUSG00000036052	0.374839	5.05731e-31	Dnajb5
ENSMUSG00000027238	0.598662	6.38231e-31	Frmd5
ENSMUSG00000044068	0.570651	7.16017e-31	Zrsr1
ENSMUSG00000038563	0.628407	8.35892e-31	Efl1
ENSMUSG00000027879	0.495094	8.39804e-31	Sec22b
ENSMUSG00000034570	0.502132	9.3822e-31	Inpp5j
ENSMUSG00000024383	0.572379	1.10375e-30	Map3k2
ENSMUSG00000035620	0.511788	1.15671e-30	Ric8b
ENSMUSG00000028191	0.672583	1.19683e-30	Bcl10
ENSMUSG00000036019	1.02309	1.4346e-30	Tmtc2
ENSMUSG00000043259	0.42409	1.50807e-30	Fam13c
ENSMUSG00000028901	0.600331	1.64449e-30	Gmeb1
ENSMUSG00000025529	0.851753	1.68455e-30	Zfp711
ENSMUSG00000063281	0.568072	1.78391e-30	Zfp35
ENSMUSG00000070972	0.941253	1.79924e-30	Dnajc25
ENSMUSG00000024498	0.418511	1.86236e-30	Tcerg1
ENSMUSG00000030199	0.681582	2.02449e-30	Etv6
ENSMUSG00000046351	0.622207	2.02767e-30	Zfp322a
ENSMUSG00000023973	0.468555	2.03739e-30	Cnpy3
ENSMUSG00000020580	0.582112	2.10488e-30	Rock2
ENSMUSG00000001300	0.375673	2.29351e-30	Efnb2
ENSMUSG00000039740	0.301994	2.32087e-30	Alg2
ENSMUSG00000024516	0.552784	2.39133e-30	Sec11c
ENSMUSG00000037416	0.74327	2.39436e-30	Dmxl1
ENSMUSG00000038346	0.595595	2.50089e-30	Zfp384
ENSMUSG00000042178	0.819714	2.76139e-30	Armc5
ENSMUSG00000042423	0.461974	2.7998e-30	Fbrs
ENSMUSG00000037926	0.494093	2.83998e-30	Ssh2
ENSMUSG00000001518	0.75585	3.19627e-30	Itfg2
ENSMUSG00000058392	0.69967	3.22859e-30	Rrp1b
ENSMUSG00000048701	0.383908	3.34192e-30	Ccdc6
ENSMUSG00000006392	0.610706	3.5275e-30	Med8
ENSMUSG00000047963	1.17227	5.20756e-30	Stbd1
ENSMUSG00000022607	0.332096	5.57441e-30	Ptk2
ENSMUSG00000032902	0.5575	5.74803e-30	Slc16a1
ENSMUSG00000026082	0.582611	5.98712e-30	Rev1
ENSMUSG00000023952	0.478219	6.24789e-30	Gtpbp2
ENSMUSG00000031939	0.851903	6.35381e-30	Taf1d
ENSMUSG00000018678	0.96106	6.96494e-30	Sp2
ENSMUSG00000022012	0.465166	7.1296e-30	Enox1
ENSMUSG00000000439	0.530507	7.13822e-30	Mkrn2
ENSMUSG00000025085	0.407726	7.84652e-30	Ablim1
ENSMUSG00000030738	0.343206	9.55237e-30	Eif3c
ENSMUSG00000058748	0.811522	1.00578e-29	Zfp958
ENSMUSG00000060519	0.893619	1.02102e-29	Tor3a
ENSMUSG00000047264	0.591342	1.07067e-29	Zfp358
ENSMUSG00000027748	0.545374	1.07608e-29	Trpc4
ENSMUSG00000042396	0.673362	1.25235e-29	Rbm7
ENSMUSG00000049225	0.496837	1.27193e-29	Pdp1
ENSMUSG00000042557	0.51141	1.6677e-29	Sin3a
ENSMUSG00000032355	0.573527	1.71162e-29	Mlip
ENSMUSG00000038671	0.613223	2.34092e-29	Arfrp1
ENSMUSG00000074405	0.55214	2.37102e-29	Zfp865
ENSMUSG00000026034	0.562794	2.5203e-29	Clk1
ENSMUSG00000048065	1.55667	2.96847e-29	Cyb5r2
ENSMUSG00000059920	0.696285	3.26846e-29	4930453N24Rik
ENSMUSG00000029125	0.576916	3.56109e-29	Stx18
ENSMUSG00000021209	0.521716	3.68528e-29	Ppp4r4
ENSMUSG00000057101	0.540995	4.28797e-29	Zfp180
ENSMUSG00000029416	0.612867	4.64088e-29	Slc15a4
ENSMUSG00000034243	0.509976	4.81724e-29	Golgb1
ENSMUSG00000038335	0.439461	4.87639e-29	Tsr1
ENSMUSG00000021266	0.416669	5.02017e-29	Wars
ENSMUSG00000022682	0.426923	5.3066e-29	Rrn3
ENSMUSG00000029860	0.521296	5.33457e-29	Zyx
ENSMUSG00000035649	0.709039	5.34941e-29	Zcchc7
ENSMUSG00000026171	0.5052	5.56763e-29	Rnf25
ENSMUSG00000021629	0.592357	6.9998e-29	Slc30a5
ENSMUSG00000022951	0.568839	8.23548e-29	Rcan1
ENSMUSG00000032244	0.321526	8.30188e-29	Fem1b
ENSMUSG00000037526	0.619124	8.70277e-29	Atg14
ENSMUSG00000049659	0.484445	8.81898e-29	Aftph
ENSMUSG00000037536	0.567739	8.95389e-29	Fbxo34
ENSMUSG00000049807	0.375116	9.01038e-29	Arhgap23
ENSMUSG00000024561	0.55101	9.7188e-29	Mbd1
ENSMUSG00000055436	0.487921	9.89198e-29	Srsf11
ENSMUSG00000042726	0.403122	1.11949e-28	Trafd1
ENSMUSG00000028552	0.478568	1.2499e-28	Eps15
ENSMUSG00000026197	0.859371	1.28836e-28	Zfand2b
ENSMUSG00000040124	0.711927	1.4498e-28	Gorab
ENSMUSG00000039789	0.735485	1.46371e-28	Zfp597
ENSMUSG00000038539	1.2553	1.79664e-28	Atf5
ENSMUSG00000049092	0.848977	2.04481e-28	Gpr137c
ENSMUSG00000045973	0.412033	2.08497e-28	Slc25a51
ENSMUSG00000055491	0.539703	2.18402e-28	Pprc1
ENSMUSG00000020770	0.622701	2.19572e-28	Unk
ENSMUSG00000053841	0.501946	2.26472e-28	Txlna
ENSMUSG00000037197	0.472555	2.51945e-28	Rbm17
ENSMUSG00000058440	0.723712	2.52911e-28	Nrf1
ENSMUSG00000021111	0.469422	2.57947e-28	Papola
ENSMUSG00000037007	0.669788	2.82205e-28	Zfp113
ENSMUSG00000110277	0.954466	2.91668e-28	Gm45871
ENSMUSG00000026289	0.42871	3.03754e-28	Atg16l1
ENSMUSG00000033319	0.467935	3.11345e-28	Fem1c
ENSMUSG00000006215	0.688669	3.22751e-28	Zbtb17
ENSMUSG00000025200	0.708831	3.7396e-28	Cwf19l1
ENSMUSG00000026608	0.331709	3.83502e-28	Kctd3
ENSMUSG00000006442	0.475529	3.90474e-28	Srm
ENSMUSG00000027601	0.91393	4.14638e-28	Mtfr1
ENSMUSG00000032757	0.716217	4.14638e-28	Bet1
ENSMUSG00000033382	0.403324	4.28121e-28	Trappc8
ENSMUSG00000109336	0.49181	4.41305e-28	Samd4b
ENSMUSG00000030871	0.804369	5.00745e-28	Ears2
ENSMUSG00000041560	0.549726	5.27852e-28	Nop53
ENSMUSG00000037034	1.12453	5.45434e-28	Pax1
ENSMUSG00000021846	0.739848	6.35441e-28	Peli2
ENSMUSG00000003269	0.448858	6.87729e-28	Cyth2
ENSMUSG00000037487	0.427594	7.13832e-28	Ubr5
ENSMUSG00000006732	0.747682	7.23439e-28	Mettl1
ENSMUSG00000038894	0.466158	7.26764e-28	Irs2
ENSMUSG00000095567	0.433618	7.85188e-28	Noc2l
ENSMUSG00000023980	0.845994	9.26522e-28	Taf8
ENSMUSG00000030231	0.470516	9.57379e-28	Plekha5
ENSMUSG00000028397	0.495717	1.09322e-27	Kdm4c
ENSMUSG00000027177	0.532254	1.3988e-27	Hipk3
ENSMUSG00000041229	0.467809	1.52262e-27	Phf8
ENSMUSG00000052253	0.638329	1.7372e-27	Zfp622
ENSMUSG00000020074	0.584614	1.75899e-27	Ccar1
ENSMUSG00000018800	0.56817	1.96721e-27	Abca5
ENSMUSG00000024260	0.396146	2.27422e-27	Sap130
ENSMUSG00000005087	0.962712	2.30107e-27	Cd44
ENSMUSG00000029552	1.03262	2.35917e-27	Tes
ENSMUSG00000022721	0.521822	2.77798e-27	Trmt2a
ENSMUSG00000039033	0.556785	2.80917e-27	Tasp1
ENSMUSG00000068134	0.597168	2.9906e-27	Zfp120
ENSMUSG00000029634	0.422998	3.02949e-27	Rnf6
ENSMUSG00000036990	0.524135	3.24938e-27	Otud4
ENSMUSG00000024530	0.528776	3.30306e-27	Prelid3a
ENSMUSG00000019951	0.48052	3.30326e-27	Uhrf1bp1l
ENSMUSG00000071646	0.411888	3.78715e-27	Mta2
ENSMUSG00000071477	0.535242	4.41592e-27	Zfp777
ENSMUSG00000020271	0.317492	4.66656e-27	Fbxw11
ENSMUSG00000004846	0.518482	4.71537e-27	Plod3
ENSMUSG00000029513	0.654233	4.91758e-27	Prkab1
ENSMUSG00000051510	0.34964	5.13575e-27	Mafg
ENSMUSG00000036779	0.591893	5.15538e-27	Tent4b
ENSMUSG00000070565	0.580133	5.1608e-27	Rasal2
ENSMUSG00000027340	0.354808	5.26494e-27	Slc23a2
ENSMUSG00000039737	0.528419	5.43219e-27	Prkrip1
ENSMUSG00000042446	0.392519	5.52037e-27	Zmym4
ENSMUSG00000006471	0.62406	5.64598e-27	Ndor1
ENSMUSG00000043289	2.72306	5.73903e-27	Mei4
ENSMUSG00000040596	0.376414	5.95601e-27	Pogk
ENSMUSG00000021007	0.606841	7.34551e-27	Spata7
ENSMUSG00000042487	0.475666	7.35575e-27	Leo1
ENSMUSG00000022139	0.649952	7.5196e-27	Mbnl2
ENSMUSG00000021000	0.517734	8.07898e-27	Mia2
ENSMUSG00000036501	0.769206	8.35561e-27	Fam13b
ENSMUSG00000072258	0.784141	8.6044e-27	Taf1a
ENSMUSG00000049504	0.578427	9.37881e-27	Proser1
ENSMUSG00000014873	0.572924	1.02903e-26	Surf2
ENSMUSG00000025234	0.438715	1.03193e-26	Arih1
ENSMUSG00000022269	1.27221	1.04003e-26	2011-03-01
ENSMUSG00000039367	0.398083	1.05297e-26	Sec24c
ENSMUSG00000039046	0.427366	1.21514e-26	Usp6nl
ENSMUSG00000037315	0.666711	1.28282e-26	Jade3
ENSMUSG00000039990	0.410199	1.2936e-26	Edrf1
ENSMUSG00000024487	0.466835	1.35567e-26	Yipf5
ENSMUSG00000021892	0.412345	1.41305e-26	Sh3bp5
ENSMUSG00000032078	0.46326	1.5059e-26	Zpr1
ENSMUSG00000022434	0.522447	1.5522e-26	Fam118a
ENSMUSG00000031922	0.641199	1.5939e-26	Cep57
ENSMUSG00000078676	0.36648	1.7909e-26	Casc3
ENSMUSG00000035673	0.806705	1.83239e-26	Sbno2
ENSMUSG00000066568	0.448904	1.93897e-26	Lsm14a
ENSMUSG00000036273	0.922805	2.01677e-26	Lrrk2
ENSMUSG00000038604	0.336531	2.06581e-26	Ripor1
ENSMUSG00000025060	0.402737	2.31174e-26	Slk
ENSMUSG00000054387	0.585344	2.38272e-26	Mdm4
ENSMUSG00000034297	0.599807	2.42079e-26	Med13
ENSMUSG00000044452	0.500465	2.46504e-26	Zfp507
ENSMUSG00000034269	0.399246	2.53162e-26	Setd5
ENSMUSG00000037754	0.424003	2.85962e-26	Ppp1r16b
ENSMUSG00000040859	0.436189	2.9301e-26	Bsdc1
ENSMUSG00000033014	0.512205	2.95953e-26	Trim33
ENSMUSG00000033961	0.830438	3.04371e-26	Zfp446
ENSMUSG00000050711	0.519755	3.15758e-26	Scg2
ENSMUSG00000043415	0.876459	3.3262e-26	Otud1
ENSMUSG00000038861	0.451153	3.49404e-26	Pi4kb
ENSMUSG00000024604	0.449615	3.60224e-26	Rbm22
ENSMUSG00000039182	0.548732	3.73646e-26	AW209491
ENSMUSG00000033159	0.579099	4.03332e-26	Cnppd1
ENSMUSG00000038949	0.459671	4.75471e-26	Cnst
ENSMUSG00000038697	0.699315	4.88648e-26	Taf5l
ENSMUSG00000028309	0.398214	4.94645e-26	Rnf20
ENSMUSG00000002307	0.568551	5.01222e-26	Daxx
ENSMUSG00000033885	0.457802	5.04479e-26	Pxk
ENSMUSG00000051726	0.558077	5.04479e-26	Kcnf1
ENSMUSG00000026766	0.514252	5.69815e-26	Mmadhc
ENSMUSG00000034574	0.329847	6.88015e-26	Daam1
ENSMUSG00000024889	0.760974	8.19005e-26	Rce1
ENSMUSG00000029068	0.491169	8.62799e-26	Ccnl2
ENSMUSG00000002635	0.66053	8.68038e-26	Pdcd2l
ENSMUSG00000011877	0.375668	8.86367e-26	Git1
ENSMUSG00000022353	0.360473	9.80479e-26	Mtss1
ENSMUSG00000001280	0.507444	1.00949e-25	Sp1
ENSMUSG00000028114	0.534804	1.02201e-25	Mettl14
ENSMUSG00000020691	0.572784	1.13403e-25	Mettl2
ENSMUSG00000020773	1.09332	1.1503e-25	Trim47
ENSMUSG00000040495	0.72308	1.17483e-25	Chrm4
ENSMUSG00000037791	0.509055	1.26716e-25	Phf12
ENSMUSG00000018697	0.694356	1.45071e-25	Aatf
ENSMUSG00000032402	0.663473	1.46635e-25	Smad3
ENSMUSG00000021645	0.666589	1.53999e-25	Smn1
ENSMUSG00000004698	0.363845	1.55506e-25	Hdac9
ENSMUSG00000017478	0.45617	1.55716e-25	Zc3h18
ENSMUSG00000051703	0.607965	1.71199e-25	Tmem198
ENSMUSG00000028890	0.449201	1.77794e-25	Mtf1
ENSMUSG00000028641	0.708702	2.13214e-25	P3h1
ENSMUSG00000031728	0.442893	2.14344e-25	Zfp821
ENSMUSG00000019790	0.433465	2.16661e-25	Stxbp5
ENSMUSG00000027115	1.01102	2.30943e-25	Kif18a
ENSMUSG00000050144	0.389423	2.62872e-25	Slc25a44
ENSMUSG00000054720	0.481248	2.71616e-25	Lrrc8c
ENSMUSG00000038984	0.504166	2.86495e-25	Tspyl5
ENSMUSG00000038485	0.35833	3.25214e-25	Socs7
ENSMUSG00000040302	0.895316	3.26225e-25	Rbm48
ENSMUSG00000043336	1.94888	3.29762e-25	Filip1l
ENSMUSG00000018995	0.634551	3.57882e-25	Nars2
ENSMUSG00000032316	0.519417	3.66923e-25	Clk3
ENSMUSG00000030880	0.495085	3.8884e-25	Polr3e
ENSMUSG00000040016	0.53642	3.92953e-25	Ptger3
ENSMUSG00000025162	0.34754	4.03318e-25	Csnk1d
ENSMUSG00000044730	0.700822	4.25198e-25	9930104L06Rik
ENSMUSG00000016831	0.388268	5.13262e-25	Tox4
ENSMUSG00000021144	0.38123	5.29633e-25	Mta1
ENSMUSG00000032905	0.273628	5.59436e-25	Atg12
ENSMUSG00000028187	0.797412	6.30154e-25	Rpf1
ENSMUSG00000026074	0.278338	6.44987e-25	Map4k4
ENSMUSG00000023067	0.588769	6.70575e-25	Cdkn1a
ENSMUSG00000018861	0.804499	7.089e-25	Fdxr
ENSMUSG00000044906	0.722135	7.24038e-25	4930503L19Rik
ENSMUSG00000078768	1.20016	7.32814e-25	Zfp566
ENSMUSG00000033478	0.43591	7.52605e-25	Fam160b1
ENSMUSG00000020677	0.570769	7.75497e-25	Ddx52
ENSMUSG00000028882	0.423388	8.22502e-25	Ppp1r8
ENSMUSG00000023072	0.585468	9.29745e-25	Cep89
ENSMUSG00000020680	0.42276	9.74696e-25	Taf15
ENSMUSG00000021501	0.458014	1.04377e-24	Caml
ENSMUSG00000032382	0.372175	1.0498e-24	Snx1
ENSMUSG00000033434	0.750132	1.07963e-24	Gtpbp6
ENSMUSG00000034430	0.495168	1.09199e-24	Zxdc
ENSMUSG00000041375	0.583998	1.09199e-24	Ccdc9
ENSMUSG00000033106	0.524468	1.09586e-24	Slc7a6os
ENSMUSG00000024064	0.509229	1.15176e-24	Galnt14
ENSMUSG00000003402	0.486434	1.24432e-24	Prkcsh
ENSMUSG00000038615	0.256945	1.34616e-24	Nfe2l1
ENSMUSG00000030660	0.788308	1.45045e-24	Pik3c2a
ENSMUSG00000039738	0.406191	1.5536e-24	Slx4
ENSMUSG00000028145	0.527317	1.56221e-24	Them4
ENSMUSG00000015087	0.36148	1.56758e-24	Rabl6
ENSMUSG00000027014	0.496018	1.58476e-24	Cwc22
ENSMUSG00000030313	0.514495	2.27967e-24	Dennd5b
ENSMUSG00000020705	0.304422	2.28001e-24	Ddx42
ENSMUSG00000022052	0.372614	2.48019e-24	Ppp2r2a
ENSMUSG00000038279	0.432644	2.72602e-24	Nop2
ENSMUSG00000027427	0.537576	2.85886e-24	Polr3f
ENSMUSG00000038900	0.852382	3.02372e-24	Rpl12
ENSMUSG00000026360	0.494924	3.13691e-24	Rgs2
ENSMUSG00000028163	0.755587	3.29386e-24	Nfkb1
ENSMUSG00000031202	0.804263	3.89164e-24	Rab39b
ENSMUSG00000038160	0.505343	3.99524e-24	Atg5
ENSMUSG00000037580	0.961538	4.01014e-24	Gch1
ENSMUSG00000024276	0.580985	4.09163e-24	Zfp397
ENSMUSG00000069135	0.516222	4.27494e-24	Fgfr1op
ENSMUSG00000006134	0.459944	4.37718e-24	Crkl
ENSMUSG00000022228	0.743234	5.11415e-24	Zscan26
ENSMUSG00000092060	0.501837	5.15163e-24	Bend4
ENSMUSG00000018433	0.461428	5.85321e-24	Nol11
ENSMUSG00000022529	0.573697	6.03077e-24	Zfp263
ENSMUSG00000071757	0.444983	6.04787e-24	Zhx2
ENSMUSG00000015126	0.647284	6.36239e-24	Tsr3
ENSMUSG00000035161	0.543627	6.95741e-24	Ints6
ENSMUSG00000027936	0.648039	7.08457e-24	Crtc2
ENSMUSG00000021264	0.450801	7.42831e-24	Yy1
ENSMUSG00000030822	0.519049	7.62514e-24	Prr14
ENSMUSG00000038533	0.416339	8.28923e-24	Cbfa2t2
ENSMUSG00000034903	0.909036	8.33861e-24	Cobll1
ENSMUSG00000021226	0.848166	8.33861e-24	Acot2
ENSMUSG00000021715	0.775302	8.61125e-24	Cwc27
ENSMUSG00000028172	0.59981	8.61309e-24	Tacr3
ENSMUSG00000039286	0.485219	1.02075e-23	Fndc3b
ENSMUSG00000030393	0.510146	1.0604e-23	Zik1
ENSMUSG00000052144	0.489093	1.10245e-23	Ppp4r2
ENSMUSG00000035007	0.440456	1.2113e-23	Rundc1
ENSMUSG00000024613	0.644907	1.24038e-23	Tcof1
ENSMUSG00000028330	0.323061	1.32362e-23	Ncbp1
ENSMUSG00000033439	1.0212	1.35978e-23	Trmt13
ENSMUSG00000026349	0.51209	1.37615e-23	Ccnt2
ENSMUSG00000027361	0.668827	1.54455e-23	Gabpb1
ENSMUSG00000053390	0.571022	1.81899e-23	Zfp952
ENSMUSG00000047415	0.839806	1.82832e-23	Gpr68
ENSMUSG00000032329	0.364897	1.86065e-23	Hmg20a
ENSMUSG00000046607	0.673223	2.15723e-23	Hrk
ENSMUSG00000028688	0.86838	2.23272e-23	Toe1
ENSMUSG00000033499	0.297864	2.30429e-23	Larp4b
ENSMUSG00000043207	0.519712	2.36244e-23	Zmpste24
ENSMUSG00000033565	0.233251	2.39055e-23	Rbfox2
ENSMUSG00000019861	0.376815	2.44097e-23	Gopc
ENSMUSG00000039158	1.00756	2.56312e-23	Akna
ENSMUSG00000049119	0.405298	2.61965e-23	Fam110b
ENSMUSG00000060475	0.469761	2.61965e-23	Wtap
ENSMUSG00000028669	0.41682	2.66545e-23	Pithd1
ENSMUSG00000032462	0.447059	2.83292e-23	Pik3cb
ENSMUSG00000007603	0.424033	3.3097e-23	Dus3l
ENSMUSG00000062101	1.32117	3.58999e-23	Zfp119b
ENSMUSG00000047603	0.615576	3.88033e-23	Zfp235
ENSMUSG00000046603	0.712296	4.0747e-23	Tcaim
ENSMUSG00000038534	0.680846	4.21651e-23	Osbpl7
ENSMUSG00000026977	0.544888	5.2756e-23	2007-03-01
ENSMUSG00000041408	0.545205	5.29296e-23	Wapl
ENSMUSG00000021890	0.441078	5.48865e-23	Eaf1
ENSMUSG00000041890	0.424514	5.89808e-23	Git2
ENSMUSG00000042447	0.46566	5.94336e-23	Mios
ENSMUSG00000004356	0.527722	6.10756e-23	Utp20
ENSMUSG00000029501	0.413899	6.18252e-23	Ankle2
ENSMUSG00000035992	0.624303	6.25968e-23	Fnip1
ENSMUSG00000029787	0.41189	7.27254e-23	Avl9
ENSMUSG00000057219	0.870756	7.58667e-23	Armc7
ENSMUSG00000041417	0.391866	7.96508e-23	Pik3r1
ENSMUSG00000024052	0.2925	8.24333e-23	Lpin2
ENSMUSG00000033436	0.34175	8.52896e-23	Armcx2
ENSMUSG00000043702	0.544182	8.78573e-23	Pde12
ENSMUSG00000039463	0.486071	9.00862e-23	Slc9a8
ENSMUSG00000033411	0.543004	9.30699e-23	Ctdspl2
ENSMUSG00000029175	0.491399	9.74829e-23	Slc35f6
ENSMUSG00000028128	0.815186	1.09277e-22	F3
ENSMUSG00000034617	0.674352	1.22101e-22	Mtrr
ENSMUSG00000026313	0.351968	1.31879e-22	Hdac4
ENSMUSG00000070436	0.961702	1.33524e-22	Serpinh1
ENSMUSG00000079614	0.41858	1.40208e-22	Seh1l
ENSMUSG00000004100	0.741971	1.45684e-22	Ppan
ENSMUSG00000039202	0.256471	1.54137e-22	Abhd2
ENSMUSG00000005148	1.6469	1.66343e-22	Klf5
ENSMUSG00000067150	0.317769	1.83577e-22	Xpo5
ENSMUSG00000011179	0.572454	2.06505e-22	Odc1
ENSMUSG00000044676	0.571263	2.54665e-22	Zfp612
ENSMUSG00000036534	0.455176	2.60733e-22	Slc38a7
ENSMUSG00000002028	0.671298	2.79686e-22	Kmt2a
ENSMUSG00000000441	0.397708	2.98015e-22	Raf1
ENSMUSG00000003435	0.309576	3.03749e-22	Supt5
ENSMUSG00000014470	0.664656	3.04683e-22	Rnf166
ENSMUSG00000024789	0.406126	3.04835e-22	Jak2
ENSMUSG00000006498	0.69743	3.11736e-22	Ptbp1
ENSMUSG00000017119	0.288825	3.21997e-22	Nbr1
ENSMUSG00000021595	0.381455	3.28921e-22	Nsun2
ENSMUSG00000059772	0.726897	3.36925e-22	Slx1b
ENSMUSG00000022419	0.830346	3.94357e-22	Deptor
ENSMUSG00000003119	0.524106	4.02321e-22	Cdk12
ENSMUSG00000072915	0.461102	4.02529e-22	Gm12258
ENSMUSG00000041238	0.771368	4.05765e-22	Rbbp8
ENSMUSG00000025323	0.704339	4.26157e-22	Sp4
ENSMUSG00000025586	0.65644	4.316e-22	Cpeb1
ENSMUSG00000028437	0.408388	4.71779e-22	Ubap1
ENSMUSG00000008976	0.518148	4.82979e-22	Gabpa
ENSMUSG00000025190	0.351479	5.11856e-22	Got1
ENSMUSG00000038250	0.49239	5.23554e-22	Usp38
ENSMUSG00000021532	0.701777	5.30442e-22	Fastkd3
ENSMUSG00000036067	0.519703	5.31275e-22	Slc2a6
ENSMUSG00000018481	0.415843	5.54217e-22	Appbp2
ENSMUSG00000054434	0.677747	5.76492e-22	Tmem120b
ENSMUSG00000062202	0.282598	6.32159e-22	Btbd9
ENSMUSG00000031903	0.540849	6.41108e-22	Pla2g15
ENSMUSG00000019897	0.511737	6.52883e-22	Ccdc59
ENSMUSG00000059486	0.475335	6.64995e-22	Kbtbd2
ENSMUSG00000021012	0.398854	6.76318e-22	Zc3h14
ENSMUSG00000025402	0.750397	7.17137e-22	Nab2
ENSMUSG00000022668	0.463095	7.5431e-22	Gtpbp8
ENSMUSG00000024732	0.710061	7.5431e-22	Ccdc86
ENSMUSG00000035629	0.359297	7.59791e-22	Rubcn
ENSMUSG00000004069	0.333347	8.04115e-22	Dnaja3
ENSMUSG00000004535	0.311114	8.68272e-22	Tax1bp1
ENSMUSG00000022779	0.506689	1.01722e-21	Top3b
ENSMUSG00000059288	0.845899	1.03307e-21	Cdyl
ENSMUSG00000038683	0.407045	1.07986e-21	Pak1ip1
ENSMUSG00000061024	0.594904	1.09186e-21	Rrs1
ENSMUSG00000028256	0.741036	1.17797e-21	Odf2l
ENSMUSG00000007739	0.302278	1.17797e-21	Cct4
ENSMUSG00000048495	0.757916	1.21511e-21	Tyw5
ENSMUSG00000035529	0.483808	1.29641e-21	Prdm4
ENSMUSG00000011114	0.480562	1.32332e-21	Tbrg1
ENSMUSG00000036036	0.437601	1.39996e-21	Zfp57
ENSMUSG00000071076	0.713704	1.4094e-21	Jund
ENSMUSG00000024261	0.459218	1.49147e-21	Syt4
ENSMUSG00000026694	0.540953	1.53308e-21	Eef1aknmt
ENSMUSG00000034928	0.32966	1.55268e-21	Rnf44
ENSMUSG00000048429	0.37453	1.64668e-21	Timm29
ENSMUSG00000069844	0.689787	1.64668e-21	Sco1
ENSMUSG00000025024	0.612103	1.65122e-21	Smndc1
ENSMUSG00000070426	0.434918	1.68994e-21	Rnf121
ENSMUSG00000056962	0.45566	1.88496e-21	Jmjd6
ENSMUSG00000020246	0.500263	1.95879e-21	Hcfc2
ENSMUSG00000027882	0.756654	1.98661e-21	Stxbp3
ENSMUSG00000039852	0.327153	2.03925e-21	Rere
ENSMUSG00000028821	0.512597	2.08726e-21	Syf2
ENSMUSG00000036257	0.423795	2.23997e-21	Pnpla8
ENSMUSG00000034936	1.08039	2.27901e-21	Arl4d
ENSMUSG00000025049	0.748072	2.29089e-21	Taf5
ENSMUSG00000026353	0.300692	2.34954e-21	Ubxn4
ENSMUSG00000027520	0.573503	2.36855e-21	Zdbf2
ENSMUSG00000036282	0.535063	2.42769e-21	Naa30
ENSMUSG00000022237	0.595542	2.50766e-21	Ankrd33b
ENSMUSG00000020561	0.906676	2.54006e-21	Twistnb
ENSMUSG00000024502	0.424017	2.63727e-21	Jakmip2
ENSMUSG00000045216	0.370911	2.76084e-21	Hs6st1
ENSMUSG00000036097	0.49085	2.77805e-21	Slf2
ENSMUSG00000020647	0.436885	2.80953e-21	Ncoa1
ENSMUSG00000020454	0.358665	2.81732e-21	Eif4enif1
ENSMUSG00000029128	0.429904	2.89803e-21	Rab28
ENSMUSG00000022401	0.515968	3.09252e-21	Xpnpep3
ENSMUSG00000041995	0.676665	3.2731e-21	Zbed3
ENSMUSG00000003226	0.526258	3.37086e-21	Ranbp2
ENSMUSG00000058835	0.329533	3.56296e-21	Abi1
ENSMUSG00000089774	0.585316	3.58606e-21	Slc5a3
ENSMUSG00000001542	0.883262	3.78965e-21	Ell2
ENSMUSG00000015002	0.499085	3.8972e-21	Efr3a
ENSMUSG00000037531	0.649458	4.01662e-21	Mrpl47
ENSMUSG00000001909	0.381093	4.33685e-21	Trmt1
ENSMUSG00000029111	0.539231	4.5184e-21	Nelfa
ENSMUSG00000038780	0.331979	4.86641e-21	Smurf1
ENSMUSG00000021094	0.571429	5.95074e-21	Dhrs7
ENSMUSG00000032580	0.279055	5.99973e-21	Rbm5
ENSMUSG00000016554	0.436191	6.0222e-21	Eif3d
ENSMUSG00000060510	0.458902	6.32341e-21	Zfp266
ENSMUSG00000031438	0.500222	6.33154e-21	Rnf128
ENSMUSG00000039473	0.370645	6.34893e-21	Ubn1
ENSMUSG00000059921	0.472204	6.4341e-21	Unc5c
ENSMUSG00000026127	0.451825	6.58913e-21	Imp4
ENSMUSG00000033991	0.471665	6.88779e-21	Ttc37
ENSMUSG00000021694	0.538837	7.05623e-21	Ercc8
ENSMUSG00000018425	0.449513	7.06003e-21	Dhx40
ENSMUSG00000048799	0.329016	7.27258e-21	Cep120
ENSMUSG00000030691	0.302532	7.3025e-21	Fchsd2
ENSMUSG00000028948	0.442505	7.50582e-21	Nol9
ENSMUSG00000065954	0.340253	8.03851e-21	Tacc1
ENSMUSG00000040209	0.434772	8.1949e-21	Zfp704
ENSMUSG00000027346	0.328138	8.47377e-21	Gpcpd1
ENSMUSG00000032497	0.440579	8.64053e-21	Lrrfip2
ENSMUSG00000022553	0.426087	8.96989e-21	Maf1
ENSMUSG00000026484	0.537522	9.57433e-21	Rnf2
ENSMUSG00000040570	0.350224	1.03254e-20	Rundc3b
ENSMUSG00000036646	0.321579	1.08861e-20	Man1b1
ENSMUSG00000026439	0.421584	1.10851e-20	Rbbp5
ENSMUSG00000025047	0.502829	1.1341e-20	Pdcd11
ENSMUSG00000024515	0.409921	1.16004e-20	Smad4
ENSMUSG00000033618	0.489658	1.17924e-20	Map3k13
ENSMUSG00000019470	0.53885	1.22633e-20	Xab2
ENSMUSG00000006301	0.80486	1.23111e-20	Tmbim1
ENSMUSG00000043059	0.569393	1.36536e-20	Zfp513
ENSMUSG00000030643	0.707445	1.38458e-20	Rab30
ENSMUSG00000024302	0.345486	1.64552e-20	Dtna
ENSMUSG00000037331	0.253453	1.66405e-20	Larp1
ENSMUSG00000033931	0.533791	1.80174e-20	Rbm34
ENSMUSG00000020170	0.449807	1.86943e-20	Frs2
ENSMUSG00000032641	0.533976	1.96801e-20	Gpr19
ENSMUSG00000029028	0.396131	1.98504e-20	Lrrc47
ENSMUSG00000051396	0.598177	2.08097e-20	Hspa14
ENSMUSG00000027998	0.435385	2.15664e-20	Plrg1
ENSMUSG00000021374	0.380383	2.19413e-20	Nup153
ENSMUSG00000025140	0.817495	2.46757e-20	Pycr1
ENSMUSG00000025544	0.354872	3.09446e-20	Tm9sf2
ENSMUSG00000039634	0.666529	3.16302e-20	Zfp189
ENSMUSG00000024927	0.5803	3.2492e-20	Rela
ENSMUSG00000029775	0.23515	3.31266e-20	Klhdc10
ENSMUSG00000037104	0.380275	3.36939e-20	Socs5
ENSMUSG00000027351	0.42493	3.51819e-20	Spred1
ENSMUSG00000057551	0.497798	3.57912e-20	Zfp317
ENSMUSG00000027164	0.496885	3.92784e-20	Traf6
ENSMUSG00000036943	0.48144	4.13896e-20	Rab8b
ENSMUSG00000020627	0.408654	4.17621e-20	Klhl29
ENSMUSG00000032594	0.249605	4.18859e-20	Ip6k1
ENSMUSG00000029033	0.329278	4.51953e-20	Acap3
ENSMUSG00000072568	0.841184	4.6437e-20	Lratd2
ENSMUSG00000025484	0.494034	4.8755e-20	Bet1l
ENSMUSG00000036591	0.397283	4.9042e-20	Arhgap21
ENSMUSG00000033278	0.516368	5.42198e-20	Ptprm
ENSMUSG00000020472	0.665868	5.48822e-20	Zkscan17
ENSMUSG00000019848	0.497559	5.58494e-20	Popdc3
ENSMUSG00000031266	0.601617	5.77901e-20	Gla
ENSMUSG00000060036	0.929671	6.46056e-20	Rpl3
ENSMUSG00000007589	0.68795	7.01991e-20	Tinf2
ENSMUSG00000038206	0.582345	7.2186e-20	Fbxo8
ENSMUSG00000025366	1.12369	7.34195e-20	Esyt1
ENSMUSG00000022704	0.540611	7.70623e-20	Qtrt2
ENSMUSG00000063889	0.641181	7.79431e-20	Crem
ENSMUSG00000029034	0.435706	7.83575e-20	Ints11
ENSMUSG00000025730	0.407163	8.17493e-20	Rab40c
ENSMUSG00000046707	0.319081	8.4567e-20	Csnk2a2
ENSMUSG00000024097	0.396423	8.56523e-20	Srsf7
ENSMUSG00000042502	0.338161	8.57921e-20	Cd2bp2
ENSMUSG00000052656	0.451992	8.85886e-20	Rnf103
ENSMUSG00000026889	0.424415	9.04314e-20	Rbm18
ENSMUSG00000058355	0.366715	9.14323e-20	Abce1
ENSMUSG00000029073	0.503353	9.48312e-20	Cptp
ENSMUSG00000071855	0.485173	9.55848e-20	Ccdc112
ENSMUSG00000029505	0.358643	9.78737e-20	Ep400
ENSMUSG00000024792	0.679584	9.85662e-20	Zfpl1
ENSMUSG00000054611	0.303987	1.05236e-19	Kdm2a
ENSMUSG00000031365	0.368852	1.0728e-19	Zfp275
ENSMUSG00000038002	0.42561	1.0728e-19	Cramp1l
ENSMUSG00000066877	0.416739	1.26012e-19	Nck2
ENSMUSG00000028757	0.382866	1.27804e-19	Ddost
ENSMUSG00000026790	0.301363	1.31408e-19	Odf2
ENSMUSG00000021483	0.725563	1.40066e-19	Cdk20
ENSMUSG00000031189	0.641554	1.40296e-19	Aff2
ENSMUSG00000037376	0.442278	1.49761e-19	Trmt6
ENSMUSG00000024483	0.474831	1.53198e-19	Ankhd1
ENSMUSG00000036270	0.326248	1.75574e-19	Edc4
ENSMUSG00000030232	0.383267	1.83932e-19	Aebp2
ENSMUSG00000031577	0.567523	1.88347e-19	Tti2
ENSMUSG00000037001	0.628511	1.91335e-19	Zfp39
ENSMUSG00000002413	0.578448	2.15002e-19	Braf
ENSMUSG00000090272	1.90629	2.31018e-19	Mndal
ENSMUSG00000048899	0.366451	2.34258e-19	Rimkla
ENSMUSG00000045817	0.718272	2.34258e-19	Zfp36l2
ENSMUSG00000028069	0.461901	2.35587e-19	Gpatch4
ENSMUSG00000017615	0.350411	2.39335e-19	Tnfaip1
ENSMUSG00000010554	0.357674	2.4134e-19	Mettl16
ENSMUSG00000002825	0.650681	2.47625e-19	Qtrt1
ENSMUSG00000069678	0.882532	2.63074e-19	Pcgf1
ENSMUSG00000005262	0.309592	2.65866e-19	Ufd1
ENSMUSG00000025355	1.13918	2.66147e-19	Mmp19
ENSMUSG00000059263	0.292493	2.86101e-19	Usp47
ENSMUSG00000059975	0.596725	2.98839e-19	Zfp74
ENSMUSG00000028945	0.332616	3.0505e-19	Rheb
ENSMUSG00000027439	0.410999	3.17998e-19	Gzf1
ENSMUSG00000044783	0.463431	3.80209e-19	A730008H23Rik
ENSMUSG00000048264	0.332704	4.37904e-19	Dip2c
ENSMUSG00000006335	0.60518	4.45809e-19	Tfpt
ENSMUSG00000010517	0.352762	4.87023e-19	Faf1
ENSMUSG00000039656	0.391811	4.9401e-19	Rxrb
ENSMUSG00000027829	0.485062	5.01555e-19	Ccnl1
ENSMUSG00000046010	0.619341	5.15248e-19	Zfp830
ENSMUSG00000035666	0.301609	6.0863e-19	Gtf3c4
ENSMUSG00000020608	0.538747	7.56298e-19	Smc6
ENSMUSG00000025078	0.714196	7.63668e-19	Nhlrc2
ENSMUSG00000068823	0.305429	7.91686e-19	Csde1
ENSMUSG00000042599	0.625292	7.97506e-19	Kdm7a
ENSMUSG00000024991	0.320572	8.19988e-19	Eif3a
ENSMUSG00000001674	0.763275	8.28766e-19	Ddx18
ENSMUSG00000027465	0.305293	8.40663e-19	Tbc1d20
ENSMUSG00000062991	0.528486	8.76338e-19	Nrg1
ENSMUSG00000039568	0.420412	8.89562e-19	Ubald1
ENSMUSG00000034059	0.791999	9.07484e-19	Ypel4
ENSMUSG00000037805	0.555881	9.08645e-19	Rpl10a
ENSMUSG00000028042	1.10264	1.08053e-18	Zbtb7b
ENSMUSG00000050944	0.706171	1.10978e-18	Efcab5
ENSMUSG00000040667	0.345774	1.14127e-18	Nup88
ENSMUSG00000054604	0.465388	1.14738e-18	Cggbp1
ENSMUSG00000027200	0.393865	1.20106e-18	Sema6d
ENSMUSG00000020427	0.469001	1.25501e-18	Igfbp3
ENSMUSG00000041355	0.362967	1.36919e-18	Ssr2
ENSMUSG00000025907	0.514618	1.39464e-18	Rb1cc1
ENSMUSG00000045795	0.70343	1.3957e-18	Whamm
ENSMUSG00000037017	0.436763	1.41693e-18	Zscan21
ENSMUSG00000032300	0.599248	1.52627e-18	1700017B05Rik
ENSMUSG00000040133	0.523001	1.58225e-18	Gpr176
ENSMUSG00000021770	0.332996	1.6311e-18	Samd8
ENSMUSG00000039518	3.34555	1.68836e-18	Cdsn
ENSMUSG00000033762	1.24719	1.77494e-18	Recql4
ENSMUSG00000054733	0.329715	1.77608e-18	Msra
ENSMUSG00000030087	0.687317	1.96887e-18	Klf15
ENSMUSG00000022684	0.331503	2.14132e-18	Bfar
ENSMUSG00000027487	0.636657	2.16804e-18	Cdk5rap1
ENSMUSG00000048039	0.479609	2.19404e-18	Isg20l2
ENSMUSG00000021103	0.592442	2.20116e-18	Mnat1
ENSMUSG00000048832	0.512262	2.25986e-18	Vps37c
ENSMUSG00000071645	0.525676	2.33015e-18	Tut1
ENSMUSG00000037415	0.367365	2.45046e-18	Ranbp10
ENSMUSG00000014504	0.413422	2.63528e-18	Srp19
ENSMUSG00000035047	0.598206	2.65446e-18	Kri1
ENSMUSG00000050471	0.485561	2.69313e-18	Fam118b
ENSMUSG00000003154	0.364395	2.8915e-18	Foxj2
ENSMUSG00000004040	0.512471	2.94614e-18	Stat3
ENSMUSG00000020463	0.586445	3.00277e-18	Ppp4r3b
ENSMUSG00000025724	0.402459	3.00519e-18	Sec11a
ENSMUSG00000031337	0.935075	3.05081e-18	Mtm1
ENSMUSG00000026492	0.901228	3.13977e-18	Tfb2m
ENSMUSG00000022426	0.309383	3.14302e-18	Josd1
ENSMUSG00000050229	0.494034	3.26559e-18	Pigm
ENSMUSG00000046441	0.630881	3.38055e-18	Cmtr2
ENSMUSG00000031921	0.404956	3.65228e-18	Terf2
ENSMUSG00000023170	0.619771	3.75093e-18	Gps2
ENSMUSG00000021587	0.554757	4.61519e-18	Pcsk1
ENSMUSG00000005374	0.388185	4.61629e-18	Tbl2
ENSMUSG00000040774	0.396958	4.65126e-18	Cept1
ENSMUSG00000037275	0.382981	4.66603e-18	Gemin5
ENSMUSG00000026491	0.467793	4.70854e-18	Ahctf1
ENSMUSG00000062232	0.363314	4.81336e-18	Rapgef2
ENSMUSG00000021895	0.479174	4.82189e-18	Arhgef3
ENSMUSG00000037119	0.339508	4.82305e-18	Fam91a1
ENSMUSG00000054469	0.328492	4.984e-18	Lclat1
ENSMUSG00000036916	0.547615	5.0938e-18	Zfp280c
ENSMUSG00000020134	0.453511	5.43675e-18	Peli1
ENSMUSG00000048833	0.310631	5.61044e-18	Slc39a9
ENSMUSG00000026319	0.295745	5.74423e-18	Relch
ENSMUSG00000031578	0.575341	6.1403e-18	Mak16
ENSMUSG00000040351	0.37777	6.27905e-18	Ankib1
ENSMUSG00000062234	0.297468	6.32836e-18	Gak
ENSMUSG00000023150	0.370948	6.49288e-18	Ivns1abp
ENSMUSG00000027803	0.567968	6.50328e-18	Wwtr1
ENSMUSG00000015214	0.539063	6.52392e-18	Mtmr1
ENSMUSG00000043411	0.28215	6.63527e-18	Usp48
ENSMUSG00000022983	0.407144	6.79182e-18	Scaf4
ENSMUSG00000045252	0.457832	7.35716e-18	Zfp574
ENSMUSG00000039148	0.390761	8.05943e-18	Sart1
ENSMUSG00000031642	0.280569	8.30509e-18	Sh3rf1
ENSMUSG00000055835	0.536863	8.52739e-18	Zfp1
ENSMUSG00000071369	0.480697	8.89861e-18	Map3k5
ENSMUSG00000041301	2.08232	9.00285e-18	Cftr
ENSMUSG00000029544	0.453262	9.09429e-18	Cabp1
ENSMUSG00000020495	0.475636	9.62189e-18	Smg8
ENSMUSG00000032582	0.397605	9.66146e-18	Rbm6
ENSMUSG00000068580	0.52634	1.0093e-17	Zfyve19
ENSMUSG00000022141	0.501563	1.05537e-17	Nipbl
ENSMUSG00000032553	0.44413	1.08416e-17	Srprb
ENSMUSG00000073792	0.603446	1.09613e-17	Alg6
ENSMUSG00000040663	2.62602	1.11546e-17	Clcf1
ENSMUSG00000029095	0.385653	1.1479e-17	Ablim2
ENSMUSG00000033228	0.320899	1.15913e-17	Scaf11
ENSMUSG00000043019	0.388181	1.17101e-17	Edem3
ENSMUSG00000032262	0.325544	1.19106e-17	Elovl4
ENSMUSG00000036202	0.681284	1.20972e-17	Rif1
ENSMUSG00000040325	0.412183	1.24177e-17	Dcaf1
ENSMUSG00000020305	0.656727	1.26378e-17	Asb3
ENSMUSG00000006705	0.441438	1.29134e-17	Pknox1
ENSMUSG00000025423	0.375579	1.35932e-17	Pias2
ENSMUSG00000022253	0.432708	1.36857e-17	Nadk2
ENSMUSG00000035772	0.3985	1.40808e-17	Mrps2
ENSMUSG00000037808	0.561309	1.41874e-17	Fam76b
ENSMUSG00000024776	0.684195	1.49968e-17	Stambpl1
ENSMUSG00000022089	0.570448	1.58867e-17	Bin3
ENSMUSG00000034987	1.3204	1.60515e-17	Hrh2
ENSMUSG00000041168	0.355084	1.66246e-17	Lonp1
ENSMUSG00000025316	0.457661	1.67342e-17	Banp
ENSMUSG00000030942	0.335861	1.72218e-17	Thumpd1
ENSMUSG00000015652	2.00635	1.78864e-17	Steap1
ENSMUSG00000030103	0.54845	1.89916e-17	Bhlhe40
ENSMUSG00000021621	0.650937	1.9541e-17	Zcchc9
ENSMUSG00000001520	1.03072	1.99605e-17	Nrip2
ENSMUSG00000027259	0.551865	2.09535e-17	Adal
ENSMUSG00000019789	1.0628	2.1199e-17	Hey2
ENSMUSG00000027942	0.377917	2.13957e-17	1700094D03Rik
ENSMUSG00000031529	0.292836	2.16307e-17	Tnks
ENSMUSG00000027832	1.43942	2.21239e-17	Ptx3
ENSMUSG00000056260	0.546816	2.29053e-17	Lrif1
ENSMUSG00000030509	0.462481	2.34243e-17	Asb7
ENSMUSG00000034663	0.557188	2.34845e-17	Bmp2k
ENSMUSG00000025981	0.561521	2.57371e-17	Coq10b
ENSMUSG00000017307	0.70677	2.59549e-17	Acot8
ENSMUSG00000039831	1.00934	2.60758e-17	Arhgap29
ENSMUSG00000026199	0.58325	2.66684e-17	Ankzf1
ENSMUSG00000039842	0.506561	2.71648e-17	Mcph1
ENSMUSG00000028029	0.426706	2.7845e-17	Aimp1
ENSMUSG00000021911	0.3399	2.9201e-17	Parg
ENSMUSG00000024993	0.453276	2.97586e-17	Fam45a
ENSMUSG00000012535	0.268605	3.10733e-17	Tnpo3
ENSMUSG00000027763	0.530095	3.19856e-17	Mbnl1
ENSMUSG00000002486	0.549023	3.29977e-17	Tchp
ENSMUSG00000020364	0.672262	3.47739e-17	Zfp354a
ENSMUSG00000062040	0.509592	3.59241e-17	Zfp27
ENSMUSG00000019966	0.570706	3.60775e-17	Kitl
ENSMUSG00000037239	0.285014	3.62712e-17	Spred3
ENSMUSG00000052726	0.780743	3.64288e-17	Kcnt2
ENSMUSG00000019878	0.408724	3.65245e-17	Hsf2
ENSMUSG00000022263	0.358942	3.88644e-17	Trio
ENSMUSG00000046311	0.613301	4.14679e-17	Zfp62
ENSMUSG00000020954	0.392944	4.3612e-17	Strn3
ENSMUSG00000079418	1.19477	4.37282e-17	Atg4a
ENSMUSG00000017299	0.559036	4.77682e-17	Dnttip1
ENSMUSG00000026193	1.26356	4.94224e-17	Fn1
ENSMUSG00000026273	0.57773	5.1734e-17	Mterf4
ENSMUSG00000039840	0.379726	5.59875e-17	Epg5
ENSMUSG00000063888	0.408173	5.80714e-17	Rpl7l1
ENSMUSG00000002546	0.2528	5.94533e-17	Golga2
ENSMUSG00000041695	0.944201	6.32881e-17	Kcnj2
ENSMUSG00000068328	0.435533	6.6781e-17	Aup1
ENSMUSG00000042766	0.291311	6.76988e-17	Trim46
ENSMUSG00000029174	0.363653	7.51998e-17	Tbc1d1
ENSMUSG00000001630	0.614938	7.51998e-17	Stk38l
ENSMUSG00000019261	0.4053	7.51998e-17	Map1s
ENSMUSG00000018347	0.583569	7.71306e-17	Zkscan6
ENSMUSG00000028668	0.315745	8.37056e-17	Eloa
ENSMUSG00000001918	0.944784	8.4145e-17	Slc1a5
ENSMUSG00000062519	0.423709	8.46009e-17	Zfp398
ENSMUSG00000032459	0.444091	8.60457e-17	Mrps22
ENSMUSG00000070697	0.399527	8.61448e-17	Utp3
ENSMUSG00000035632	0.421908	9.21235e-17	Cnot3
ENSMUSG00000026436	0.494043	9.34542e-17	Elk4
ENSMUSG00000004931	0.549293	9.35394e-17	Apba3
ENSMUSG00000022687	0.381337	9.43923e-17	Boc
ENSMUSG00000039205	0.413298	9.60749e-17	Ciz1
ENSMUSG00000035378	0.692851	9.79897e-17	Shq1
ENSMUSG00000026527	0.319304	1.03252e-16	Rgs7
ENSMUSG00000028291	0.376492	1.0379e-16	Akirin2
ENSMUSG00000026361	0.611995	1.04428e-16	Cdc73
ENSMUSG00000028140	0.387837	1.14744e-16	Mrpl9
ENSMUSG00000016946	0.33152	1.1543e-16	Kctd5
ENSMUSG00000032458	0.281956	1.18029e-16	Copb2
ENSMUSG00000063952	0.528931	1.1803e-16	Brpf3
ENSMUSG00000034274	0.351672	1.1882e-16	Thoc5
ENSMUSG00000062822	0.474944	1.19521e-16	4833420G17Rik
ENSMUSG00000041014	0.368465	1.22953e-16	Nrg3
ENSMUSG00000025155	0.418917	1.24124e-16	Dus1l
ENSMUSG00000024597	0.414668	1.26704e-16	Slc12a2
ENSMUSG00000020682	2.77134	1.28943e-16	Mmp28
ENSMUSG00000035614	0.409852	1.33645e-16	Togaram1
ENSMUSG00000040383	0.375849	1.36068e-16	Aqr
ENSMUSG00000020652	0.919043	1.42576e-16	Cenpo
ENSMUSG00000038831	0.30568	1.42673e-16	Ralgps1
ENSMUSG00000028318	0.534557	1.51528e-16	Polr1e
ENSMUSG00000022861	0.358454	1.55149e-16	Dgkg
ENSMUSG00000030816	0.369	1.56316e-16	Rnf40
ENSMUSG00000042328	0.509423	1.60093e-16	Hps4
ENSMUSG00000049800	0.448324	1.66458e-16	Sertad2
ENSMUSG00000049717	0.58442	1.84664e-16	Lig4
ENSMUSG00000019889	0.326393	1.86436e-16	Ptprk
ENSMUSG00000017421	0.295957	2.03748e-16	Zfp207
ENSMUSG00000063049	0.48683	2.20466e-16	Ing2
ENSMUSG00000014426	0.379039	2.20992e-16	Map3k4
ENSMUSG00000022514	0.593053	2.27951e-16	Il1rap
ENSMUSG00000029592	0.422968	2.34535e-16	Usp30
ENSMUSG00000030536	0.522642	2.39972e-16	Iqgap1
ENSMUSG00000030500	0.320895	2.53424e-16	Slc17a6
ENSMUSG00000058587	0.39254	2.78115e-16	Tmod3
ENSMUSG00000044548	0.665997	2.84906e-16	Dact1
ENSMUSG00000052539	0.443103	2.87821e-16	Magi3
ENSMUSG00000020740	0.321503	2.92085e-16	Gga3
ENSMUSG00000015748	0.460609	2.92392e-16	Prpf3
ENSMUSG00000041609	0.339267	3.00086e-16	Bicdl1
ENSMUSG00000021906	0.479458	3.23787e-16	Oxnad1
ENSMUSG00000028608	0.441569	3.27623e-16	Czib
ENSMUSG00000000266	0.40405	3.34484e-16	Mid2
ENSMUSG00000066189	0.804184	3.43223e-16	Cacng3
ENSMUSG00000023827	0.336095	3.55432e-16	Agpat4
ENSMUSG00000023307	0.338588	3.70975e-16	2005-03-01
ENSMUSG00000032178	0.269775	3.7178e-16	Ilf3
ENSMUSG00000030557	0.363843	3.87598e-16	Mef2a
ENSMUSG00000074063	1.73769	4.04878e-16	Osgin1
ENSMUSG00000037822	0.227973	4.11606e-16	Smim14
ENSMUSG00000066148	0.380983	4.2805e-16	Prpf4
ENSMUSG00000041846	0.489703	4.42889e-16	Ppp4r3a
ENSMUSG00000026404	0.76399	4.55594e-16	Ddx59
ENSMUSG00000020823	0.263403	4.55636e-16	Sec14l1
ENSMUSG00000019820	0.484222	4.63993e-16	Utrn
ENSMUSG00000056493	0.280589	4.64265e-16	Foxk1
ENSMUSG00000036411	0.625961	4.65219e-16	9530077C05Rik
ENSMUSG00000020482	0.539099	4.71514e-16	Ccdc117
ENSMUSG00000037211	0.500179	4.75701e-16	Spry1
ENSMUSG00000024384	0.393981	4.77458e-16	Iws1
ENSMUSG00000042148	0.436379	4.80142e-16	Cox10
ENSMUSG00000074182	0.494938	4.94415e-16	Znhit6
ENSMUSG00000075470	0.327831	5.00344e-16	Alg10b
ENSMUSG00000024539	0.54731	5.13696e-16	Ptpn2
ENSMUSG00000024970	0.450568	5.24846e-16	Spindoc
ENSMUSG00000041444	0.320599	5.26665e-16	Arhgap32
ENSMUSG00000028771	0.354022	5.44843e-16	Ptpn12
ENSMUSG00000029458	0.302075	5.82784e-16	Brap
ENSMUSG00000041180	0.487104	6.41137e-16	Hectd2
ENSMUSG00000021731	0.499263	6.52184e-16	Mrps30
ENSMUSG00000020706	0.354149	7.06252e-16	Ftsj3
ENSMUSG00000061898	0.55378	7.27481e-16	Rbak
ENSMUSG00000026283	0.535739	7.43752e-16	Ing5
ENSMUSG00000026234	0.222744	7.73113e-16	Ncl
ENSMUSG00000010097	0.272758	7.77102e-16	Nxf1
ENSMUSG00000024666	0.530154	8.08242e-16	Tmem138
ENSMUSG00000029227	0.303599	8.71314e-16	Fip1l1
ENSMUSG00000025971	0.580138	8.98641e-16	Maip1
ENSMUSG00000020260	0.428511	9.19871e-16	Pofut2
ENSMUSG00000027714	0.438459	9.43392e-16	Exosc9
ENSMUSG00000032855	0.402043	9.58974e-16	Pkd1
ENSMUSG00000057234	0.740741	9.74766e-16	Mettl15
ENSMUSG00000072969	0.542739	9.79121e-16	Armcx5
ENSMUSG00000027281	0.614817	9.80789e-16	Slx4ip
ENSMUSG00000048720	0.397636	9.90579e-16	Tbc1d12
ENSMUSG00000036822	0.393943	1.04491e-15	Topors
ENSMUSG00000029767	0.337881	1.05007e-15	Calu
ENSMUSG00000032599	0.273005	1.06113e-15	Ip6k2
ENSMUSG00000006724	1.83977	1.06852e-15	Cyp27b1
ENSMUSG00000040174	0.717912	1.0778e-15	Alkbh3
ENSMUSG00000031667	0.292369	1.08735e-15	Aktip
ENSMUSG00000044150	0.543943	1.09095e-15	Bclaf3
ENSMUSG00000049323	0.317453	1.11675e-15	Smcr8
ENSMUSG00000034889	0.577713	1.2045e-15	Cactin
ENSMUSG00000029314	1.10956	1.23444e-15	Gpat3
ENSMUSG00000035372	0.422761	1.23534e-15	1810055G02Rik
ENSMUSG00000025485	0.297023	1.28414e-15	Ric8a
ENSMUSG00000052488	0.305473	1.34858e-15	Cherp
ENSMUSG00000040268	0.346288	1.38095e-15	Plekha1
ENSMUSG00000057894	0.502702	1.42144e-15	Zfp329
ENSMUSG00000026755	0.283613	1.44843e-15	Arpc5l
ENSMUSG00000016664	0.350494	1.47492e-15	Pacsin2
ENSMUSG00000019301	2.5228	1.54702e-15	Hsd17b1
ENSMUSG00000048379	0.562711	1.59097e-15	Socs4
ENSMUSG00000028519	0.300119	1.63555e-15	Dab1
ENSMUSG00000041684	0.394435	1.64607e-15	Bivm
ENSMUSG00000068151	1.47009	1.65701e-15	Gm31445
ENSMUSG00000020412	0.334727	1.6976e-15	Ascc2
ENSMUSG00000042787	0.417308	1.70456e-15	Exog
ENSMUSG00000026510	0.376336	1.71961e-15	Trp53bp2
ENSMUSG00000024785	0.511104	1.76018e-15	Rcl1
ENSMUSG00000021039	0.39299	1.7714e-15	Snw1
ENSMUSG00000078786	0.578382	1.77431e-15	BC024978
ENSMUSG00000055204	0.285776	1.79869e-15	Ankrd17
ENSMUSG00000024247	0.586868	1.95552e-15	Pkdcc
ENSMUSG00000022184	0.89111	1.99348e-15	Fbxo4
ENSMUSG00000014547	0.654141	2.00294e-15	Wdfy2
ENSMUSG00000004568	0.332966	2.00733e-15	Arhgef18
ENSMUSG00000043090	0.407399	2.14502e-15	Zfp866
ENSMUSG00000040943	0.491371	2.16269e-15	Tet2
ENSMUSG00000039159	0.298963	2.20701e-15	Ube2h
ENSMUSG00000021519	0.48688	2.4604e-15	Mterf3
ENSMUSG00000030870	0.243006	2.46346e-15	Ubfd1
ENSMUSG00000042363	0.360054	2.52788e-15	Lgalsl
ENSMUSG00000019826	0.544022	2.58014e-15	Zbtb24
ENSMUSG00000029050	0.26159	2.60255e-15	Ski
ENSMUSG00000036208	0.717839	2.63059e-15	Nepro
ENSMUSG00000005566	0.310237	2.72713e-15	Trim28
ENSMUSG00000067148	0.417789	2.76718e-15	Polr1c
ENSMUSG00000034457	0.688866	2.77246e-15	Eda2r
ENSMUSG00000051401	0.690339	2.79337e-15	2900055J20Rik
ENSMUSG00000038175	0.598589	2.87469e-15	Mylip
ENSMUSG00000022376	0.604661	2.88727e-15	Adcy8
ENSMUSG00000025616	0.436591	2.88985e-15	Usp16
ENSMUSG00000056459	0.514509	2.9158e-15	Zbtb25
ENSMUSG00000025958	0.471433	3.01901e-15	Creb1
ENSMUSG00000025658	0.503337	3.05564e-15	Cnksr2
ENSMUSG00000040738	0.407743	3.10321e-15	Ints8
ENSMUSG00000025898	0.512106	3.46424e-15	Cwf19l2
ENSMUSG00000031916	0.410821	3.65464e-15	Cog8
ENSMUSG00000072872	0.449412	3.69623e-15	Rybp
ENSMUSG00000032469	0.579579	3.7196e-15	Dbr1
ENSMUSG00000033857	0.59764	3.74636e-15	Engase
ENSMUSG00000038759	0.305838	3.82423e-15	Nup205
ENSMUSG00000057706	0.446426	3.93015e-15	Mex3b
ENSMUSG00000023707	0.445493	3.99753e-15	Ogfod2
ENSMUSG00000003808	0.298586	4.7136e-15	Farsa
ENSMUSG00000060950	0.430011	4.81468e-15	Trmt61a
ENSMUSG00000028676	0.448223	4.85197e-15	Srsf10
ENSMUSG00000020032	0.309943	4.88416e-15	Nuak1
ENSMUSG00000031012	0.27401	4.94411e-15	Cask
ENSMUSG00000018541	0.426629	5.29007e-15	Cwc25
ENSMUSG00000032567	0.749257	5.41015e-15	Aste1
ENSMUSG00000031826	0.326332	5.52056e-15	Usp10
ENSMUSG00000039701	0.501449	5.74023e-15	Usp53
ENSMUSG00000030826	0.564943	5.93058e-15	Bcat2
ENSMUSG00000022280	0.377558	5.95458e-15	Rnf19a
ENSMUSG00000073643	0.331905	6.05258e-15	Wdfy1
ENSMUSG00000008855	0.338932	6.37057e-15	Hdac5
ENSMUSG00000030619	0.511628	6.54459e-15	Eed
ENSMUSG00000032531	0.579383	6.55221e-15	Amotl2
ENSMUSG00000024560	0.38589	6.59001e-15	Cxxc1
ENSMUSG00000041278	0.353876	6.63328e-15	Ttc1
ENSMUSG00000020994	0.417669	6.98432e-15	Pnn
ENSMUSG00000028559	0.375374	7.16653e-15	Osbpl9
ENSMUSG00000030138	0.364774	7.31736e-15	Bms1
ENSMUSG00000015672	0.532419	7.72198e-15	Mrpl32
ENSMUSG00000069729	0.264181	7.73439e-15	Arid1b
ENSMUSG00000032513	0.36664	8.82291e-15	Gorasp1
ENSMUSG00000020205	0.741698	9.02972e-15	Phlda1
ENSMUSG00000033486	0.847224	9.47402e-15	Catsper2
ENSMUSG00000057914	0.325388	9.49308e-15	Cacnb2
ENSMUSG00000020300	0.338442	9.49308e-15	Cpeb4
ENSMUSG00000024095	0.331028	9.53202e-15	Hnrnpll
ENSMUSG00000026516	0.346564	9.69723e-15	Nvl
ENSMUSG00000034453	0.363855	1.0016e-14	Polr3b
ENSMUSG00000055943	0.27878	1.0744e-14	Emc7
ENSMUSG00000020818	0.325042	1.12877e-14	Mfsd11
ENSMUSG00000032212	0.449511	1.13542e-14	Sltm
ENSMUSG00000023068	0.258447	1.14408e-14	Nus1
ENSMUSG00000039478	0.480587	1.14655e-14	Micu3
ENSMUSG00000032698	0.603069	1.15738e-14	Lmo2
ENSMUSG00000005682	0.494645	1.19953e-14	Pan2
ENSMUSG00000097277	0.73347	1.24141e-14	2900076A07Rik
ENSMUSG00000058192	0.46262	1.31894e-14	Zfp846
ENSMUSG00000020079	0.47164	1.36032e-14	Supv3l1
ENSMUSG00000030850	0.303922	1.36906e-14	Ate1
ENSMUSG00000041718	0.543346	1.38204e-14	Alg13
ENSMUSG00000029380	2.64805	1.44096e-14	Cxcl1
ENSMUSG00000040809	1.90969	1.44436e-14	Chil3
ENSMUSG00000018160	0.27404	1.44986e-14	Med1
ENSMUSG00000040669	0.360261	1.45242e-14	Phc1
ENSMUSG00000020064	0.390192	1.45334e-14	Herc4
ENSMUSG00000045980	0.486821	1.46212e-14	Tmem104
ENSMUSG00000025437	0.347283	1.48354e-14	Usp33
ENSMUSG00000005936	0.250999	1.58906e-14	Kctd20
ENSMUSG00000021010	0.426317	1.62717e-14	Npas3
ENSMUSG00000073427	0.718759	1.6295e-14	Gm4924
ENSMUSG00000032280	0.435741	1.65419e-14	Tle3
ENSMUSG00000058881	0.467549	1.71474e-14	Zfp516
ENSMUSG00000033389	0.279102	1.75721e-14	Arhgap44
ENSMUSG00000030518	0.253073	1.78287e-14	Fam189a1
ENSMUSG00000073805	0.459116	1.79328e-14	Insyn2a
ENSMUSG00000031715	0.42799	1.81932e-14	Smarca5
ENSMUSG00000037519	0.406714	1.88298e-14	Ppfia1
ENSMUSG00000056755	0.330549	1.90398e-14	Grm7
ENSMUSG00000041241	0.376573	1.92456e-14	Mul1
ENSMUSG00000035824	0.339155	1.95637e-14	Tk2
ENSMUSG00000006445	1.40367	1.968e-14	Epha2
ENSMUSG00000019843	0.255782	2.08236e-14	Fyn
ENSMUSG00000023075	0.336155	2.13896e-14	Akirin1
ENSMUSG00000030510	1.52595	2.14627e-14	Cers3
ENSMUSG00000050271	0.447502	2.14627e-14	Prag1
ENSMUSG00000023830	0.266686	2.14897e-14	Igf2r
ENSMUSG00000035431	0.486201	2.37396e-14	Sstr1
ENSMUSG00000032977	0.445375	2.45304e-14	Fam207a
ENSMUSG00000036291	0.543758	2.4792e-14	Ap5m1
ENSMUSG00000049191	0.509732	2.5552e-14	Rtl5
ENSMUSG00000016624	0.785263	2.56933e-14	Phf21b
ENSMUSG00000062931	0.606665	2.58362e-14	Zfp938
ENSMUSG00000030733	0.316575	2.63002e-14	Sh2b1
ENSMUSG00000061589	0.352661	2.6998e-14	Dot1l
ENSMUSG00000003929	0.46147	2.7023e-14	Zfp81
ENSMUSG00000011096	0.388026	2.82446e-14	Akt1s1
ENSMUSG00000031935	0.447407	2.82446e-14	Med17
ENSMUSG00000053333	0.337856	2.90383e-14	Dis3l2
ENSMUSG00000043263	2.24446	2.91243e-14	Ifi209
ENSMUSG00000021009	0.843149	2.92905e-14	Ptpn21
ENSMUSG00000089872	0.337175	2.9769e-14	Rps6kc1
ENSMUSG00000051034	0.623337	3.09744e-14	Zfp11
ENSMUSG00000061207	0.458261	3.16037e-14	Stk19
ENSMUSG00000028063	0.460009	3.27931e-14	Lmna
ENSMUSG00000000759	0.316372	3.42969e-14	Tubgcp3
ENSMUSG00000036333	0.240207	3.4998e-14	Kidins220
ENSMUSG00000026342	0.299185	3.64256e-14	Slc35f5
ENSMUSG00000037253	0.335642	3.85028e-14	Mex3c
ENSMUSG00000028683	0.399117	3.8541e-14	Eif2b3
ENSMUSG00000035898	0.473314	3.96427e-14	Uba6
ENSMUSG00000022336	0.294867	4.0094e-14	Eif3e
ENSMUSG00000058761	0.427724	4.0135e-14	Rnf169
ENSMUSG00000056310	0.443996	4.03889e-14	Tyw1
ENSMUSG00000094441	0.597648	4.61458e-14	Zfp955a
ENSMUSG00000040620	0.363738	4.61883e-14	Dhx33
ENSMUSG00000038102	0.253701	4.62213e-14	Trappc11
ENSMUSG00000062627	0.548858	4.63021e-14	Mysm1
ENSMUSG00000034826	0.451889	4.89663e-14	Nup54
ENSMUSG00000021258	0.390097	4.92047e-14	Ccnk
ENSMUSG00000025034	0.294418	4.98388e-14	Trim8
ENSMUSG00000022160	0.437421	5.02694e-14	Mettl3
ENSMUSG00000013736	0.46135	5.61106e-14	Trnt1
ENSMUSG00000022992	0.579704	5.62663e-14	Kansl2
ENSMUSG00000005371	0.280787	5.73426e-14	Fbxo11
ENSMUSG00000057895	0.890656	5.9272e-14	Zfp105
ENSMUSG00000030655	0.512899	6.10992e-14	Smg1
ENSMUSG00000048814	0.204875	6.34379e-14	Lonrf2
ENSMUSG00000042719	0.305916	6.51034e-14	Naa25
ENSMUSG00000048562	0.647996	6.57924e-14	Sp8
ENSMUSG00000026203	0.311301	6.65354e-14	Dnajb2
ENSMUSG00000047777	0.372002	6.67538e-14	Phf13
ENSMUSG00000018669	0.402236	6.7172e-14	Cdk5rap3
ENSMUSG00000029817	0.393819	6.78178e-14	Tra2a
ENSMUSG00000036964	1.02867	6.80129e-14	Trim17
ENSMUSG00000022003	0.707542	6.83335e-14	Slc25a30
ENSMUSG00000048732	0.504623	7.03308e-14	Klhl11
ENSMUSG00000015882	0.558155	7.24446e-14	Lcorl
ENSMUSG00000072875	0.307415	7.2728e-14	Gpr27
ENSMUSG00000025880	0.680602	7.53994e-14	Smad7
ENSMUSG00000024974	0.394195	7.54566e-14	Smc3
ENSMUSG00000041328	0.362893	7.69994e-14	Pcf11
ENSMUSG00000030846	0.428965	7.70848e-14	Tial1
ENSMUSG00000036499	0.489861	7.81234e-14	Eea1
ENSMUSG00000032030	0.36895	7.8306e-14	Cul5
ENSMUSG00000027739	0.360847	8.1162e-14	Rab33b
ENSMUSG00000056427	0.344777	8.17537e-14	Slit3
ENSMUSG00000059554	0.658208	8.24502e-14	Ccdc28a
ENSMUSG00000042292	0.349023	8.48811e-14	Mrtfa
ENSMUSG00000037266	0.299726	8.97448e-14	Rsrp1
ENSMUSG00000029427	0.392519	9.11983e-14	Zcchc8
ENSMUSG00000041915	0.358954	9.24637e-14	Ammecr1l
ENSMUSG00000027981	0.484302	9.44773e-14	Rnpc3
ENSMUSG00000030180	0.392637	9.69781e-14	Kdm5a
ENSMUSG00000037652	0.446119	1.0169e-13	Phc3
ENSMUSG00000021952	0.451293	1.03178e-13	Xpo4
ENSMUSG00000037343	0.300556	1.07385e-13	Taf2
ENSMUSG00000034653	0.399583	1.11592e-13	Ythdc2
ENSMUSG00000048330	0.271922	1.1267e-13	Ric3
ENSMUSG00000009291	0.320188	1.13593e-13	Pttg1ip
ENSMUSG00000079562	0.325592	1.15394e-13	Maea
ENSMUSG00000052105	0.477303	1.16049e-13	Mtcl1
ENSMUSG00000053693	0.237331	1.19487e-13	Mast1
ENSMUSG00000030259	0.450634	1.20334e-13	Rassf8
ENSMUSG00000046753	0.531682	1.23553e-13	Ccdc66
ENSMUSG00000015776	0.350084	1.27054e-13	Med22
ENSMUSG00000004462	0.539392	1.27391e-13	Tbccd1
ENSMUSG00000002679	0.559086	1.30448e-13	Med6
ENSMUSG00000024571	0.300772	1.32939e-13	Txnl4a
ENSMUSG00000034765	0.575835	1.33671e-13	Dusp5
ENSMUSG00000026812	0.310619	1.37901e-13	Tsc1
ENSMUSG00000027575	0.259126	1.40869e-13	Arfgap1
ENSMUSG00000021427	0.292973	1.44354e-13	Ssr1
ENSMUSG00000020783	0.369376	1.4441e-13	Ncbp3
ENSMUSG00000028651	0.614897	1.45778e-13	Ppie
ENSMUSG00000042851	0.526983	1.51305e-13	Zc3h6
ENSMUSG00000034813	0.402846	1.51889e-13	Grip1
ENSMUSG00000042506	0.21611	1.51964e-13	Usp22
ENSMUSG00000031386	0.283993	1.52634e-13	Hcfc1
ENSMUSG00000050945	0.790132	1.54252e-13	Zfp438
ENSMUSG00000022185	0.232583	1.57545e-13	Acin1
ENSMUSG00000021217	0.663509	1.58248e-13	Tshz3
ENSMUSG00000045636	0.448592	1.59688e-13	Mtus1
ENSMUSG00000022471	0.508582	1.61813e-13	Xrcc6
ENSMUSG00000039826	0.411926	1.62457e-13	Trub2
ENSMUSG00000020120	0.755906	1.70211e-13	Plek
ENSMUSG00000049649	0.592304	1.72034e-13	Gpr3
ENSMUSG00000028982	0.494691	1.7538e-13	Slc25a33
ENSMUSG00000017686	0.263086	1.79091e-13	Rhot1
ENSMUSG00000043773	0.626793	1.85825e-13	1700048O20Rik
ENSMUSG00000047473	0.494225	1.88155e-13	Zfp30
ENSMUSG00000047959	0.634208	1.90955e-13	Kcna3
ENSMUSG00000042133	0.48842	1.92063e-13	Ppig
ENSMUSG00000045613	1.13313	1.94595e-13	Chrm2
ENSMUSG00000020088	0.255113	1.94736e-13	Sar1a
ENSMUSG00000028034	0.401942	1.99689e-13	Fubp1
ENSMUSG00000029334	1.125	2.09941e-13	Prkg2
ENSMUSG00000031256	0.313731	2.19454e-13	Cstf2
ENSMUSG00000041815	0.300686	2.24497e-13	Poldip3
ENSMUSG00000070319	0.349189	2.25354e-13	Eif3g
ENSMUSG00000026377	0.343019	2.3932e-13	Nifk
ENSMUSG00000038991	0.361607	2.39497e-13	Txndc5
ENSMUSG00000020687	0.303049	2.41923e-13	Cdc27
ENSMUSG00000042807	0.378893	2.44811e-13	Hecw2
ENSMUSG00000061894	0.638693	2.44811e-13	Zscan20
ENSMUSG00000026596	0.285357	2.45536e-13	Abl2
ENSMUSG00000019297	0.432589	2.51511e-13	Nop9
ENSMUSG00000026586	0.571979	2.54571e-13	Prrx1
ENSMUSG00000047554	0.457393	2.58405e-13	Tmem41b
ENSMUSG00000005124	1.19193	2.60514e-13	Ccn4
ENSMUSG00000024535	0.477126	2.63616e-13	Snx24
ENSMUSG00000044149	0.345528	2.63667e-13	Nkrf
ENSMUSG00000015357	0.388976	2.69291e-13	Clpx
ENSMUSG00000018634	0.544853	2.74373e-13	Crhr1
ENSMUSG00000039834	0.486612	2.87557e-13	Zfp335
ENSMUSG00000028729	0.269882	2.8911e-13	Ebna1bp2
ENSMUSG00000032849	0.498149	3.00276e-13	Abcc4
ENSMUSG00000005804	0.22364	3.08889e-13	Bloc1s6
ENSMUSG00000023868	0.32338	3.28141e-13	Pde10a
ENSMUSG00000037022	0.434511	3.3106e-13	Mmaa
ENSMUSG00000036792	0.36706	3.39008e-13	Mbd5
ENSMUSG00000014353	0.28379	3.67611e-13	Tmem87b
ENSMUSG00000032763	0.569317	3.71672e-13	Ilvbl
ENSMUSG00000045658	0.370138	3.74914e-13	Pid1
ENSMUSG00000057637	0.314524	3.78763e-13	Prdm2
ENSMUSG00000063406	0.642397	3.91021e-13	Tmed5
ENSMUSG00000072694	0.289175	4.06001e-13	1500011B03Rik
ENSMUSG00000019809	0.396692	4.35035e-13	Pex3
ENSMUSG00000026659	0.633827	4.3605e-13	Dusp12
ENSMUSG00000024042	0.392324	4.41657e-13	Sik1
ENSMUSG00000060798	0.441648	4.54639e-13	Intu
ENSMUSG00000033364	0.410086	4.6058e-13	Usp37
ENSMUSG00000030095	0.449158	4.68625e-13	Tmem43
ENSMUSG00000079111	0.391477	4.77019e-13	Kdelr2
ENSMUSG00000022893	0.595317	4.85389e-13	Adamts1
ENSMUSG00000003234	0.280591	5.13394e-13	Abcf3
ENSMUSG00000014503	0.715639	5.14201e-13	Pkd2l2
ENSMUSG00000030059	0.375038	5.32351e-13	Tmf1
ENSMUSG00000026620	0.239811	5.5137e-13	Mark1
ENSMUSG00000037594	0.490593	5.53562e-13	Clba1
ENSMUSG00000036167	0.31497	5.53562e-13	Pphln1
ENSMUSG00000026547	0.689637	5.60434e-13	Tagln2
ENSMUSG00000027751	0.436892	5.64797e-13	Supt20
ENSMUSG00000029823	0.486029	5.72807e-13	Luc7l2
ENSMUSG00000051864	0.369462	5.73826e-13	Tbc1d22a
ENSMUSG00000031434	0.602805	5.90491e-13	Morc4
ENSMUSG00000001998	0.477497	5.97418e-13	Ap4e1
ENSMUSG00000078974	0.824319	6.16549e-13	Sec61g
ENSMUSG00000049950	0.732197	6.32446e-13	Rpp38
ENSMUSG00000058402	0.491311	6.46078e-13	Zfp420
ENSMUSG00000040482	0.537314	6.61246e-13	Dxo
ENSMUSG00000030801	0.445997	6.73574e-13	Kat8
ENSMUSG00000051351	0.225375	6.7797e-13	Zfp46
ENSMUSG00000022008	0.283188	6.78401e-13	Gpalpp1
ENSMUSG00000000600	0.408119	6.8545e-13	Krit1
ENSMUSG00000027412	1.34284	7.15809e-13	Lpin3
ENSMUSG00000040321	0.358323	7.19293e-13	Zfp770
ENSMUSG00000079509	0.556179	7.19293e-13	Zfx
ENSMUSG00000009535	0.240154	7.26457e-13	Rnmt
ENSMUSG00000091405	1.37692	7.83565e-13	Hist2h4
ENSMUSG00000022500	0.742454	7.86788e-13	Litaf
ENSMUSG00000087590	0.807095	8.13116e-13	Epb41l4aos
ENSMUSG00000025582	0.286105	8.18893e-13	Nptx1
ENSMUSG00000003062	0.310845	8.81772e-13	Stard3nl
ENSMUSG00000011306	0.318354	9.06165e-13	Sugp1
ENSMUSG00000042604	0.291986	9.19061e-13	Kcna4
ENSMUSG00000020211	0.434854	9.58817e-13	Sf3a2
ENSMUSG00000031532	0.269996	1.00994e-12	Saraf
ENSMUSG00000020491	0.486284	1.05189e-12	2810021J22Rik
ENSMUSG00000036452	0.256244	1.08325e-12	Arhgap26
ENSMUSG00000025404	0.219774	1.12891e-12	R3hdm2
ENSMUSG00000018377	0.318685	1.14165e-12	Vezf1
ENSMUSG00000024843	0.309834	1.15234e-12	Chka
ENSMUSG00000032425	0.420197	1.15737e-12	Zfp949
ENSMUSG00000036611	0.472105	1.15825e-12	Eepd1
ENSMUSG00000011958	0.390442	1.16416e-12	Bnip2
ENSMUSG00000041623	0.564147	1.1838e-12	D11Wsu47e
ENSMUSG00000027423	0.32392	1.19102e-12	Snx5
ENSMUSG00000026626	0.318633	1.20445e-12	Ppp2r5a
ENSMUSG00000019916	0.293694	1.20445e-12	P4ha1
ENSMUSG00000030759	0.438011	1.23234e-12	Far1
ENSMUSG00000090799	1.64375	1.24412e-12	Klhl33
ENSMUSG00000037795	0.529216	1.28494e-12	N4bp2
ENSMUSG00000045414	0.479759	1.29656e-12	Dipk2a
ENSMUSG00000003746	0.501656	1.30788e-12	Man1a
ENSMUSG00000028284	0.237222	1.32242e-12	Map3k7
ENSMUSG00000039048	0.349117	1.33007e-12	Foxred1
[truncated: 7,315 more rows]
