# Supplementary material for: Epigenetic gene expression links heart failure to memory impairment
Source: EMBO Mol Med. 2021 Jan 20;13(3):e11900. doi: 10.15252/emmm.201911900 (PMC7933944; doi:10.15252/emmm.201911900)
Supplement: Supplementary file 6 — Dataset EV4 [file EMMM-13-e11900-s006.xlsx]

## Sheet: Legend
DatasetEV4:	Differentially expressed genes in C57BL/6J mice after myocardial infarction

## Sheet: Dataset EV4
Differentially expressed genes in C57BL/6J mice after myocardial infarction
Gene	log2FoldChange	padj	symbol
ENSMUSG00000040055	0.220406	0.0015921	Gjb6
ENSMUSG00000001930	0.549139	0.00269852	Vwf
ENSMUSG00000001768	0.227579	0.00282962	Rin2
ENSMUSG00000104093	0.314157	0.00282962	A330015K06Rik
ENSMUSG00000044017	0.385098	0.00649213	Adgrd1
ENSMUSG00000041881	0.159601	0.00649213	Ndufa7
ENSMUSG00000027188	0.375596	0.00649213	Pamr1
ENSMUSG00000008318	0.248091	0.00649213	Relt
ENSMUSG00000021750	0.301454	0.00649213	Fam107a
ENSMUSG00000019232	0.701035	0.00649213	Etnppl
ENSMUSG00000031231	0.146887	0.00659454	Cox7b
ENSMUSG00000038370	0.256484	0.00659454	Pcp4l1
ENSMUSG00000026414	0.306063	0.00713358	Tnnt2
ENSMUSG00000105843	0.3194	0.00713358	NA
ENSMUSG00000035828	0.251177	0.00713358	Pim3
ENSMUSG00000090799	0.274709	0.00713358	Klhl33
ENSMUSG00000032883	0.151584	0.00713358	Acsl3
ENSMUSG00000053297	0.167867	0.00759849	AI854703
ENSMUSG00000027864	0.204857	0.00759849	Ptgfrn
ENSMUSG00000020439	0.262443	0.00759849	Smtn
ENSMUSG00000030500	0.676036	0.00759849	Slc17a6
ENSMUSG00000022044	0.156019	0.00773293	Stmn4
ENSMUSG00000096847	0.201274	0.00777011	Tmem151b
ENSMUSG00000075706	0.17257	0.00778966	Gpx4
ENSMUSG00000024647	0.546305	0.00787328	Cbln2
ENSMUSG00000022076	0.25513	0.00787328	Klhl1
ENSMUSG00000020836	0.620731	0.00787328	Coro6
ENSMUSG00000072620	0.317308	0.00787328	Slfn2
ENSMUSG00000011148	0.415464	0.00787328	Adssl1
ENSMUSG00000030246	0.198631	0.00787328	Ldhb
ENSMUSG00000030688	0.248688	0.00787328	Stard10
ENSMUSG00000108659	0.191028	0.00787328	Gm34121
ENSMUSG00000032220	0.186186	0.00895531	Myo1e
ENSMUSG00000073411	0.308822	0.00895531	H2-D1
ENSMUSG00000031760	0.157034	0.00895531	Mt3
ENSMUSG00000097783	0.226955	0.00895531	NA
ENSMUSG00000033615	0.199284	0.00924321	Cplx1
ENSMUSG00000006342	0.351144	0.00924321	Susd2
ENSMUSG00000035674	0.154811	0.00924321	Ndufa3
ENSMUSG00000037279	0.265775	0.00924321	Ovol2
ENSMUSG00000052921	0.288454	0.00950122	Arhgef15
ENSMUSG00000029171	0.182523	0.00974963	Pgm1
ENSMUSG00000037999	0.212493	0.00999731	Arap2
ENSMUSG00000041309	0.389953	0.0100404	Nkx6-2
ENSMUSG00000022548	0.334092	0.0102524	Apod
ENSMUSG00000041272	0.372276	0.0104757	Tox
ENSMUSG00000035158	0.173284	0.0105953	Mitf
ENSMUSG00000021125	0.271264	0.0105953	Arg2
ENSMUSG00000027834	0.143544	0.0105953	Serpini1
ENSMUSG00000003873	0.14524	0.0109547	Bax
ENSMUSG00000092274	0.394036	0.0109971	Neat1
ENSMUSG00000020080	0.259768	0.0109971	Hkdc1
ENSMUSG00000003526	0.193695	0.0111282	Prodh
ENSMUSG00000047557	0.294206	0.011431	Lxn
ENSMUSG00000036545	0.244919	0.011431	Adamts2
ENSMUSG00000022508	0.252842	0.0116944	Bcl6
ENSMUSG00000034684	0.477502	0.0116944	Sema3f
ENSMUSG00000031304	0.197655	0.0116944	Il2rg
ENSMUSG00000020183	0.282867	0.0118545	Cpm
ENSMUSG00000091712	0.350831	0.0119244	Sec14l5
ENSMUSG00000061232	0.225081	0.012113	H2-K1
ENSMUSG00000039601	0.290641	0.012113	Rcan2
ENSMUSG00000016942	0.401374	0.012113	Tmprss6
ENSMUSG00000001270	0.184619	0.012113	Ckb
ENSMUSG00000052397	0.178357	0.012113	Ezr
ENSMUSG00000053519	0.218986	0.0121956	Kcnip1
ENSMUSG00000053166	0.25753	0.0121956	Cdh22
ENSMUSG00000073433	0.143267	0.0121956	Arhgdig
ENSMUSG00000026418	0.283607	0.0124534	Tnni1
ENSMUSG00000037679	0.237808	0.0124789	Inf2
ENSMUSG00000100252	0.174938	0.0124789	Mir124-2hg
ENSMUSG00000048376	0.195237	0.0124789	F2r
ENSMUSG00000026688	0.203291	0.0124789	Mgst3
ENSMUSG00000037653	0.336527	0.0124789	Kctd8
ENSMUSG00000019888	0.208099	0.0130612	Mgat4c
ENSMUSG00000097348	0.263715	0.0134626	NA
ENSMUSG00000031661	0.178917	0.0134626	Nkd1
ENSMUSG00000039137	0.392073	0.0134626	Whrn
ENSMUSG00000016194	0.292163	0.0134626	Hsd11b1
ENSMUSG00000000915	0.151321	0.0135213	Hip1r
ENSMUSG00000070564	0.366888	0.0138615	Ntn5
ENSMUSG00000075602	0.285254	0.01415	Ly6a
ENSMUSG00000005667	0.186951	0.01415	Mthfd2
ENSMUSG00000027716	0.22519	0.01415	Trpc3
ENSMUSG00000026452	0.558211	0.0148753	Syt2
ENSMUSG00000007279	0.265674	0.0152857	Scube2
ENSMUSG00000096257	0.208104	0.0158001	Ccer2
ENSMUSG00000040964	0.265887	0.0158001	Arhgef10l
ENSMUSG00000030541	0.127955	0.0158001	Idh2
ENSMUSG00000021606	0.143849	0.0161351	Ndufs6
ENSMUSG00000028445	0.212724	0.0162118	Enho
ENSMUSG00000021903	0.238217	0.0162118	Galnt15
ENSMUSG00000025509	0.185784	0.0164587	Pnpla2
ENSMUSG00000020393	0.248137	0.0168657	Kremen1
ENSMUSG00000030866	0.148684	0.0169214	Ern2
ENSMUSG00000028977	0.224918	0.0169214	Casz1
ENSMUSG00000014294	0.141514	0.0170268	Ndufa2
ENSMUSG00000030168	0.166858	0.0171777	Adipor2
ENSMUSG00000042406	0.100307	0.0179419	Atf4
ENSMUSG00000035580	0.276908	0.0179419	Kcnh8
ENSMUSG00000024818	0.185022	0.0180644	Slc25a45
ENSMUSG00000063457	0.114692	0.0180644	Rps15
ENSMUSG00000004151	0.293385	0.0180644	Etv1
ENSMUSG00000028689	0.176457	0.0180644	Ccdc163
ENSMUSG00000035000	0.202694	0.0181445	Dpp4
ENSMUSG00000024521	0.194406	0.0188122	Pmaip1
ENSMUSG00000059674	0.267764	0.0188122	Cdh24
ENSMUSG00000035875	0.1928	0.0188122	AI182371
ENSMUSG00000040606	0.14663	0.0191183	Kazn
ENSMUSG00000109160	0.249731	0.0191935	4930598N05Rik
ENSMUSG00000029832	0.193099	0.0192964	Nfe2l3
ENSMUSG00000031827	0.148757	0.0197416	Cotl1
ENSMUSG00000017734	0.201074	0.0197416	Dbndd2
ENSMUSG00000024661	0.174617	0.0197416	Fth1
ENSMUSG00000024608	0.105095	0.0197416	Rps14
ENSMUSG00000038732	0.248912	0.019811	Mboat1
ENSMUSG00000049493	0.239655	0.019811	Pls1
ENSMUSG00000038690	0.117404	0.019811	Atp5j2
ENSMUSG00000040703	0.253119	0.019811	Cyp2s1
ENSMUSG00000030008	0.170676	0.019811	Pradc1
ENSMUSG00000057322	0.17636	0.019811	Rpl38
ENSMUSG00000046999	0.292588	0.019811	1110032F04Rik
ENSMUSG00000002910	0.224289	0.0199209	Arrdc2
ENSMUSG00000027199	0.377877	0.0203609	Gatm
ENSMUSG00000020121	0.116121	0.0204674	Srgap1
ENSMUSG00000063415	0.75737	0.0204674	Cyp26b1
ENSMUSG00000028444	0.206467	0.0206043	Cntfr
ENSMUSG00000041112	0.13265	0.0209547	Elmo1
ENSMUSG00000003546	0.14456	0.021183	Klc4
ENSMUSG00000004894	0.479674	0.021183	Hapln2
ENSMUSG00000056043	0.153801	0.021183	Rgs9bp
ENSMUSG00000023911	0.21771	0.0216187	Flywch2
ENSMUSG00000045087	0.354915	0.0216331	S1pr5
ENSMUSG00000019312	0.311377	0.0217323	Grb7
ENSMUSG00000032278	0.180879	0.0217323	Paqr5
ENSMUSG00000000792	0.230497	0.0217323	Slc5a5
ENSMUSG00000091475	0.27321	0.0217486	NA
ENSMUSG00000025875	0.171947	0.021755	Tspan17
ENSMUSG00000034936	0.343037	0.0220403	Arl4d
ENSMUSG00000030878	0.271665	0.0220849	Cdr2
ENSMUSG00000039943	0.327587	0.0221017	Plcb4
ENSMUSG00000022678	0.196362	0.0223074	Nde1
ENSMUSG00000026179	0.186585	0.0223074	Pnkd
ENSMUSG00000044788	0.247104	0.0223074	Fads6
ENSMUSG00000044252	0.200137	0.0223074	Osbpl1a
ENSMUSG00000037938	0.131771	0.0223251	Chchd5
ENSMUSG00000032908	0.301084	0.0223251	Sgpp2
ENSMUSG00000055322	0.218832	0.0224757	Tns1
ENSMUSG00000004328	0.246266	0.0224769	Hif3a
ENSMUSG00000036578	0.192356	0.0224937	Fxyd7
ENSMUSG00000059534	0.132359	0.022767	Uqcr10
ENSMUSG00000038695	0.185088	0.0229	Josd2
ENSMUSG00000038523	0.202038	0.0230334	1700003F12Rik
ENSMUSG00000033157	0.149003	0.0230504	Abhd10
ENSMUSG00000035342	0.126997	0.0232264	Lzts2
ENSMUSG00000032517	0.549064	0.0232398	Mobp
ENSMUSG00000000308	0.160432	0.024002	Ckmt1
ENSMUSG00000026167	0.379195	0.0241855	Wnt10a
ENSMUSG00000034009	0.707159	0.0245717	Rxfp1
ENSMUSG00000028645	0.151901	0.0245717	Slc2a1
ENSMUSG00000032733	0.210049	0.0245717	Snx33
ENSMUSG00000100147	0.349231	0.0245717	1700047M11Rik
ENSMUSG00000031431	0.287288	0.0245777	Tsc22d3
ENSMUSG00000018470	0.345507	0.024655	Kcnab3
ENSMUSG00000021460	0.109974	0.024655	Auh
ENSMUSG00000000028	0.129308	0.024655	Cdc45
ENSMUSG00000044813	0.219582	0.024655	Shb
ENSMUSG00000103662	0.382117	0.0247871	NA
ENSMUSG00000030522	0.117798	0.0247871	Mtmr10
ENSMUSG00000041801	0.252672	0.0248273	Phlda3
ENSMUSG00000027965	0.252515	0.0248273	Olfm3
ENSMUSG00000024044	0.128516	0.0248852	Epb41l3
ENSMUSG00000037295	0.21521	0.0248852	Ldlrap1
ENSMUSG00000055717	0.150375	0.0248852	Slain1
ENSMUSG00000076617	0.50884	0.0248852	NA
ENSMUSG00000042644	0.302875	0.0248852	Itpr3
ENSMUSG00000064247	0.183953	0.0248852	Plcxd1
ENSMUSG00000033595	0.246753	0.0248852	Lgi3
ENSMUSG00000089633	0.206581	0.0248852	A230009B12Rik
ENSMUSG00000036120	0.136247	0.0248852	Rfxank
ENSMUSG00000021743	0.364383	0.0248852	Fezf2
ENSMUSG00000035033	0.239504	0.0248852	Tbr1
ENSMUSG00000039539	0.178377	0.0248852	Sgcz
ENSMUSG00000021772	0.114293	0.0248852	Nkiras1
ENSMUSG00000029175	0.10135	0.0248852	Slc35f6
ENSMUSG00000036902	0.179647	0.0248852	Neto2
ENSMUSG00000057766	0.202605	0.0248852	Ankrd29
ENSMUSG00000019945	0.159005	0.0248852	Cabcoco1
ENSMUSG00000020604	0.301932	0.0248852	Arsg
ENSMUSG00000029622	0.15232	0.0248852	Arpc1b
ENSMUSG00000029797	0.241242	0.0248852	Sspo
ENSMUSG00000110588	0.24917	0.0248852	NA
ENSMUSG00000037820	0.210405	0.0248852	Tgm2
ENSMUSG00000037625	0.445248	0.0248852	Cldn11
ENSMUSG00000048731	0.147683	0.0248852	Ggnbp1
ENSMUSG00000028978	0.159583	0.0248852	Nos3
ENSMUSG00000029311	0.114617	0.0249889	Hsd17b11
ENSMUSG00000035498	0.289066	0.0249889	Cdcp1
ENSMUSG00000022757	0.0900929	0.0250472	Tfg
ENSMUSG00000087429	0.146641	0.0254135	NA
ENSMUSG00000019866	0.226019	0.0254135	Crybg1
ENSMUSG00000027570	0.172128	0.0254277	Col9a3
ENSMUSG00000027412	0.174314	0.0254537	Lpin3
ENSMUSG00000074207	0.190387	0.0254537	Adh1
ENSMUSG00000014846	0.234332	0.0254537	Tppp3
ENSMUSG00000109792	0.257621	0.0254537	NA
ENSMUSG00000020774	0.319695	0.0254537	Aspa
ENSMUSG00000050121	0.406381	0.0256633	Opalin
ENSMUSG00000024805	0.137163	0.0256692	Pcgf5
ENSMUSG00000027375	0.498233	0.0256692	Mal
ENSMUSG00000033781	0.125271	0.0256692	Asb13
ENSMUSG00000037166	0.376327	0.0256692	Ppp1r14a
ENSMUSG00000029088	0.167591	0.0257501	Kcnip4
ENSMUSG00000106109	0.156661	0.0257501	NA
ENSMUSG00000068105	0.160159	0.0257501	Tnfrsf13c
ENSMUSG00000023949	0.179275	0.0257501	Tcte1
ENSMUSG00000003949	0.375268	0.0257501	Hlf
ENSMUSG00000022096	0.422847	0.0258658	Hr
ENSMUSG00000006301	0.269422	0.0258658	Tmbim1
ENSMUSG00000013766	0.262446	0.0258767	Ly6g6e
ENSMUSG00000045648	0.570417	0.0259388	Vwc2l
ENSMUSG00000064373	0.176734	0.0260069	Selenop
ENSMUSG00000016087	0.185864	0.026104	Fli1
ENSMUSG00000006519	0.157435	0.026114	Cyba
ENSMUSG00000025521	0.14973	0.026114	Tmem192
ENSMUSG00000038007	0.193831	0.0264712	Acer2
ENSMUSG00000037737	0.160079	0.0264712	Actrt3
ENSMUSG00000047996	0.228706	0.0264712	Prrg1
ENSMUSG00000039620	0.30244	0.0265332	Trmt9b
ENSMUSG00000064293	0.34143	0.0268492	Cntn4
ENSMUSG00000029599	0.0921975	0.0275943	Ddx54
ENSMUSG00000020486	0.390895	0.0275943	2020-09-04
ENSMUSG00000011884	0.184127	0.0275943	Gltp
ENSMUSG00000058281	0.158144	0.0275943	NA
ENSMUSG00000076441	0.165409	0.0276107	Ass1
ENSMUSG00000001518	0.156259	0.0276107	Itfg2
ENSMUSG00000036570	0.184836	0.0276481	Fxyd1
ENSMUSG00000021217	0.434236	0.0276567	Tshz3
ENSMUSG00000031883	0.190642	0.0276764	Car7
ENSMUSG00000024186	0.155909	0.0279478	Rgs11
ENSMUSG00000030092	0.397183	0.0282492	Cntn6
ENSMUSG00000032172	0.203706	0.0282492	Olfm2
ENSMUSG00000056966	0.35922	0.0282922	Gjc3
ENSMUSG00000104117	0.163966	0.0283755	Gm20743
ENSMUSG00000020067	0.201004	0.0286075	Mypn
ENSMUSG00000029868	0.249301	0.0286274	Trpv6
ENSMUSG00000087651	0.124979	0.0287335	1500009L16Rik
ENSMUSG00000067369	0.166438	0.0287335	Trmt2b
ENSMUSG00000017400	0.452139	0.0287335	Stac2
ENSMUSG00000032128	0.528661	0.0287335	Robo3
ENSMUSG00000049538	0.201491	0.0287335	Adamts16
ENSMUSG00000028337	0.169169	0.0287335	Coro2a
ENSMUSG00000044197	0.140664	0.0287335	Gpr146
ENSMUSG00000049807	0.160957	0.0287335	Arhgap23
ENSMUSG00000019890	0.640522	0.0287335	Nts
ENSMUSG00000103967	0.138573	0.0287335	NA
ENSMUSG00000024944	0.131222	0.0287335	Arl2
ENSMUSG00000024948	0.151326	0.0287335	Map4k2
ENSMUSG00000021702	0.351793	0.0288134	Thbs4
ENSMUSG00000004864	0.189015	0.0288401	Mapk13
ENSMUSG00000041697	0.126744	0.0288401	Cox6a1
ENSMUSG00000053338	0.160039	0.0288401	Tarm1
ENSMUSG00000020153	0.115487	0.0288813	Ndufs7
ENSMUSG00000039878	0.193776	0.0288813	Slc39a5
ENSMUSG00000079018	0.218475	0.0288813	Ly6c1
ENSMUSG00000039195	0.200255	0.0288813	1110008P14Rik
ENSMUSG00000051435	0.191825	0.0288813	Fhad1
ENSMUSG00000027577	0.297379	0.028968	Chrna4
ENSMUSG00000035561	0.149451	0.028968	Aldh1b1
ENSMUSG00000034463	0.237738	0.028968	Scara3
ENSMUSG00000097006	0.131886	0.028968	9530082P21Rik
ENSMUSG00000022450	0.114661	0.028968	Ndufa6
ENSMUSG00000042846	0.209792	0.028968	Lrrtm3
ENSMUSG00000043687	0.161534	0.0291388	1190005I06Rik
ENSMUSG00000022594	0.222584	0.0291388	Lynx1
ENSMUSG00000037280	0.380002	0.0291518	Galnt6
ENSMUSG00000028860	0.230559	0.0291518	Sytl1
ENSMUSG00000041607	0.451679	0.0291518	Mbp
ENSMUSG00000039179	0.50969	0.029396	Tekt5
ENSMUSG00000028865	0.211214	0.0296507	Cd164l2
ENSMUSG00000034853	0.162399	0.0296507	Acot11
ENSMUSG00000057455	0.211699	0.0296507	Rit2
ENSMUSG00000022371	0.235452	0.0297882	Col14a1
ENSMUSG00000110455	0.158219	0.0297882	NA
ENSMUSG00000013089	0.162339	0.0298687	Etv5
ENSMUSG00000079557	0.0986816	0.0299762	2020-03-02
ENSMUSG00000006800	0.293681	0.0303933	Sulf2
ENSMUSG00000027978	0.291709	0.0304844	Prss12
ENSMUSG00000086006	0.23928	0.0308191	Gm13293
ENSMUSG00000034825	0.316191	0.0310258	Nrip3
ENSMUSG00000036199	0.114874	0.0310258	Ndufa13
ENSMUSG00000024099	0.0870381	0.0315315	Ndufv2
ENSMUSG00000040105	0.173286	0.0315958	Plpp6
ENSMUSG00000029600	0.144621	0.0315958	Rita1
ENSMUSG00000061360	0.120284	0.0315958	Phf5a
ENSMUSG00000063239	0.22743	0.0319955	Grm4
ENSMUSG00000041199	0.0981131	0.0324106	Rpusd1
ENSMUSG00000052133	0.312637	0.032434	Sema5b
ENSMUSG00000030337	0.294672	0.0324952	Vamp1
ENSMUSG00000015850	0.33917	0.0325147	Adamtsl4
ENSMUSG00000051319	0.160633	0.0326099	Mtln
ENSMUSG00000024845	0.11961	0.0326099	Tmem134
ENSMUSG00000031209	0.139674	0.0326099	Heph
ENSMUSG00000056078	0.413301	0.0326099	Lipm
ENSMUSG00000035314	0.309113	0.0326177	Gdpd5
ENSMUSG00000001103	0.323382	0.0331598	Sebox
ENSMUSG00000062252	0.127978	0.0332542	Lhfpl5
ENSMUSG00000097800	0.183605	0.0335167	B230344G16Rik
ENSMUSG00000048707	0.199886	0.033793	Tprn
ENSMUSG00000031552	0.272498	0.0340164	Adam18
ENSMUSG00000045917	0.17414	0.0340164	Tmem268
ENSMUSG00000023909	0.142478	0.0340164	Paqr4
ENSMUSG00000050840	0.303959	0.0340164	Cdh20
ENSMUSG00000055240	0.182178	0.0340427	Zfp101
ENSMUSG00000036098	0.347069	0.0340427	Myrf
ENSMUSG00000046480	0.629432	0.0341399	Scn4b
ENSMUSG00000030994	0.187115	0.0341569	D7Ertd443e
ENSMUSG00000033590	0.224758	0.0341569	Myo5c
ENSMUSG00000026170	0.172938	0.0341569	Cyp27a1
ENSMUSG00000048988	0.262299	0.0341569	Elfn1
ENSMUSG00000048385	0.176059	0.0341569	Scrt1
ENSMUSG00000029608	0.204594	0.0341569	Rph3a
ENSMUSG00000027257	0.167497	0.0341569	Pacsin3
ENSMUSG00000033916	0.0796668	0.0341569	Chmp2a
ENSMUSG00000029516	0.218835	0.0341569	Cit
ENSMUSG00000029674	0.198872	0.0341569	Limk1
ENSMUSG00000090084	0.159463	0.0341569	Srpx
ENSMUSG00000038668	0.242328	0.034254	Lpar1
ENSMUSG00000025324	0.279327	0.0343431	Atp10a
ENSMUSG00000025204	0.102461	0.0344174	Ndufb8
ENSMUSG00000029310	0.0837904	0.0344664	Nudt9
ENSMUSG00000021810	0.0844935	0.0346407	Ecd
ENSMUSG00000054459	0.165954	0.0348115	Vsnl1
ENSMUSG00000017868	0.209641	0.0349681	Sgk2
ENSMUSG00000000214	0.304395	0.0349681	Th
ENSMUSG00000033579	0.344866	0.0350876	Fa2h
ENSMUSG00000036634	0.418201	0.0351129	Mag
ENSMUSG00000028128	0.127881	0.0351129	F3
ENSMUSG00000060519	0.122442	0.0351129	Tor3a
ENSMUSG00000110156	0.115321	0.035122	NA
ENSMUSG00000028601	0.140067	0.0351406	Echdc2
ENSMUSG00000024055	0.144268	0.0352665	Cyp4f13
ENSMUSG00000025348	0.399852	0.0352844	Itga7
ENSMUSG00000026421	0.261704	0.0352844	Csrp1
ENSMUSG00000045314	0.195471	0.0352844	Sowahb
ENSMUSG00000024430	0.18024	0.0352844	Cabyr
ENSMUSG00000037095	0.363991	0.0352844	Lrg1
ENSMUSG00000046719	0.620241	0.0352844	Nxph3
ENSMUSG00000097303	0.150993	0.035591	NA
ENSMUSG00000052738	0.0837859	0.0358657	Suclg1
ENSMUSG00000036528	0.181207	0.0358796	Ppfibp2
ENSMUSG00000024640	0.171741	0.036184	Psat1
ENSMUSG00000030342	0.217188	0.0362497	Cd9
ENSMUSG00000017009	0.15099	0.0362497	Sdc4
ENSMUSG00000046974	0.216574	0.0363631	BC053393
ENSMUSG00000060240	0.114503	0.0363725	Cend1
ENSMUSG00000028655	0.167324	0.0366056	Mfsd2a
ENSMUSG00000026895	0.106883	0.036768	Ndufa8
ENSMUSG00000048402	0.206539	0.0369517	Gli2
ENSMUSG00000021025	0.183828	0.0370034	Nfkbia
ENSMUSG00000029554	0.173	0.0373031	Mad1l1
ENSMUSG00000029440	0.115343	0.03736	Psmd9
ENSMUSG00000079330	0.263102	0.03736	Lemd1
ENSMUSG00000029066	0.103235	0.03736	Mrpl20
ENSMUSG00000024211	0.258481	0.0373711	Grm8
ENSMUSG00000041481	0.203188	0.0373982	Serpina3g
ENSMUSG00000083534	0.155406	0.0373982	NA
ENSMUSG00000040323	0.15843	0.0373982	NA
ENSMUSG00000070509	0.158505	0.037399	Rgma
ENSMUSG00000087057	0.270788	0.037399	NA
ENSMUSG00000030701	0.330922	0.037399	Plekhb1
ENSMUSG00000105993	0.266865	0.037399	Tex13d
ENSMUSG00000016252	0.101131	0.0376	Atp5e
ENSMUSG00000050370	0.17406	0.0380778	Ch25h
ENSMUSG00000039095	0.162348	0.0380778	En2
ENSMUSG00000056665	0.232768	0.0380778	Them6
ENSMUSG00000035429	0.260336	0.0380801	Ptprh
ENSMUSG00000086825	0.162068	0.0381086	NA
ENSMUSG00000038058	0.144528	0.0381812	Nod1
ENSMUSG00000054793	0.120428	0.0381923	Cadm4
ENSMUSG00000047907	0.737372	0.038242	Tshz2
ENSMUSG00000038526	0.204557	0.038242	Car14
ENSMUSG00000073680	0.382068	0.0384237	Tmem88b
ENSMUSG00000020052	0.205422	0.0384237	Ascl1
ENSMUSG00000031068	0.109603	0.0384237	Glrx3
ENSMUSG00000097166	0.165473	0.0384237	9330179D12Rik
ENSMUSG00000041556	0.167864	0.0384237	Fbxo2
ENSMUSG00000033938	0.124586	0.0384494	Ndufb7
ENSMUSG00000015790	0.10768	0.0385191	Surf1
ENSMUSG00000030103	0.215804	0.0387399	Bhlhe40
ENSMUSG00000075289	0.226906	0.0388283	Carns1
ENSMUSG00000050912	0.121752	0.0388283	Tmem123
ENSMUSG00000074607	0.150867	0.0389327	Tox2
ENSMUSG00000019478	0.105921	0.0389583	Rab4a
ENSMUSG00000093674	0.0985051	0.0392841	Rpl41
ENSMUSG00000048967	0.166513	0.0393793	Yjefn3
ENSMUSG00000034226	0.163159	0.0395516	Rhov
ENSMUSG00000035885	0.0989197	0.0396461	Cox8a
ENSMUSG00000046321	0.205566	0.039647	Hs3st2
ENSMUSG00000054484	0.0997388	0.0397595	Tmem62
ENSMUSG00000027165	0.118327	0.0397595	B230118H07Rik
ENSMUSG00000016559	0.0938083	0.0398511	H3f3b
ENSMUSG00000039824	0.14399	0.0398882	Myl6b
ENSMUSG00000019845	0.141969	0.0399554	Tube1
ENSMUSG00000043029	0.129663	0.0400029	Trpv3
ENSMUSG00000002379	0.129971	0.0400029	Ndufa11
ENSMUSG00000039481	0.173675	0.0400029	Nrtn
ENSMUSG00000043822	0.18057	0.040137	Adamtsl5
ENSMUSG00000022386	0.105105	0.040137	Trmu
ENSMUSG00000063904	0.0901288	0.0401555	Dpp3
ENSMUSG00000005125	0.239115	0.0401555	Ndrg1
ENSMUSG00000047216	0.242947	0.0401555	Cdh19
ENSMUSG00000022407	0.104966	0.0401555	Adsl
ENSMUSG00000048070	0.511952	0.0401555	Pirt
ENSMUSG00000039648	0.110969	0.0401555	Kyat1
ENSMUSG00000020553	0.14818	0.0401555	Pctp
ENSMUSG00000024164	0.271822	0.0401555	C3
ENSMUSG00000027333	0.178825	0.0401555	Smox
ENSMUSG00000038291	0.110315	0.0401555	Snx25
ENSMUSG00000027858	0.31793	0.0401555	Tspan2
ENSMUSG00000004032	0.136346	0.0401555	Gstm5
ENSMUSG00000024854	0.109819	0.0401555	Pold4
ENSMUSG00000002908	0.138245	0.0403417	Kcnn1
ENSMUSG00000021913	0.122707	0.0403923	Ogdhl
ENSMUSG00000056656	0.126774	0.0404492	Apol8
ENSMUSG00000104960	0.112647	0.0404707	Snhg8
ENSMUSG00000021939	0.0942161	0.0407566	Ctsb
ENSMUSG00000039661	0.190105	0.041049	Dusp26
ENSMUSG00000053552	0.172735	0.0414728	Ebf4
ENSMUSG00000020260	0.108622	0.0414728	Pofut2
ENSMUSG00000032519	0.120689	0.0414728	Slc25a38
ENSMUSG00000063179	0.129087	0.0414728	Pstk
ENSMUSG00000055945	0.322896	0.0414728	Prr18
ENSMUSG00000097435	0.20584	0.0414728	NA
ENSMUSG00000010803	0.132876	0.0417519	Gabra1
ENSMUSG00000060716	0.310864	0.0417787	Plekhh1
ENSMUSG00000045414	0.218464	0.0419355	Dipk2a
ENSMUSG00000061132	0.239615	0.0422311	Blnk
ENSMUSG00000026656	0.202649	0.0425932	Fcgr2b
ENSMUSG00000061740	0.155824	0.0426066	Cyp2d22
ENSMUSG00000097350	0.123705	0.0426066	4732491K20Rik
ENSMUSG00000032849	0.158308	0.0426066	Abcc4
ENSMUSG00000025213	0.131798	0.0426066	Kazald1
ENSMUSG00000020973	0.115397	0.0426066	Dnaaf2
ENSMUSG00000024862	0.103142	0.0426066	Klc2
ENSMUSG00000046546	0.292134	0.0426066	Fam43a
ENSMUSG00000071451	0.117956	0.0426066	Psmg4
ENSMUSG00000022469	0.225225	0.0426066	Rapgef3
ENSMUSG00000025141	0.15552	0.0426066	Myadml2
ENSMUSG00000036833	0.196878	0.0426066	Pnpla7
ENSMUSG00000020321	0.0933314	0.0426066	Mdh1
ENSMUSG00000042793	0.149657	0.0426066	Lgr6
ENSMUSG00000103358	0.146691	0.0426066	NA
ENSMUSG00000040659	0.165985	0.0426221	Efhd2
ENSMUSG00000002881	0.13801	0.0426221	Nab1
ENSMUSG00000028980	0.129233	0.0426221	H6pd
ENSMUSG00000029314	0.194979	0.0427332	Gpat3
ENSMUSG00000023277	0.101015	0.0427332	Twf2
ENSMUSG00000021477	0.0842959	0.0428254	Ctsl
ENSMUSG00000020823	0.113987	0.0428254	Sec14l1
ENSMUSG00000097636	0.449852	0.0428254	NA
ENSMUSG00000029822	0.246764	0.0433715	Osbpl3
ENSMUSG00000092090	0.24418	0.0435753	NA
ENSMUSG00000044320	0.20372	0.0436006	1700001O22Rik
ENSMUSG00000032841	0.275882	0.0436021	Prr5l
ENSMUSG00000085565	0.327723	0.0437696	NA
ENSMUSG00000003380	0.11012	0.0438961	Rabac1
ENSMUSG00000030268	0.179589	0.0440099	Bcat1
ENSMUSG00000057092	0.142923	0.0442843	Fxyd3
ENSMUSG00000110027	0.292262	0.0443598	C030029H02Rik
ENSMUSG00000027463	0.153647	0.0443598	Slc52a3
ENSMUSG00000054091	0.123056	0.0443598	1810037I17Rik
ENSMUSG00000052914	0.136644	0.0443598	Cyp2j6
ENSMUSG00000025577	0.138569	0.0443598	Cbx2
ENSMUSG00000006403	0.293355	0.0443598	Adamts4
ENSMUSG00000050473	0.222252	0.0443598	Slc35d3
ENSMUSG00000082922	0.14694	0.0443598	NA
ENSMUSG00000062380	0.0948054	0.0447799	Tubb3
ENSMUSG00000015966	0.159201	0.0450792	Il17rb
ENSMUSG00000071176	0.158878	0.0450792	Arhgef10
ENSMUSG00000023267	0.195276	0.0450921	Gabrr2
ENSMUSG00000020601	0.156267	0.0451398	Trib2
ENSMUSG00000029723	0.155575	0.0451881	Tsc22d4
ENSMUSG00000089941	0.250218	0.0452321	NA
ENSMUSG00000063506	0.159088	0.0452669	Arhgap22
ENSMUSG00000057286	0.120923	0.0452689	St6galnac2
ENSMUSG00000020262	0.110345	0.0452689	Adarb1
ENSMUSG00000047842	0.222958	0.0454885	Diras2
ENSMUSG00000049265	0.192662	0.0454885	Kcnk3
ENSMUSG00000091155	0.132245	0.0454885	Serpine3
ENSMUSG00000028756	0.118339	0.0455497	Pink1
ENSMUSG00000076439	0.405047	0.0456297	Mog
ENSMUSG00000006782	0.350355	0.0457901	Cnp
ENSMUSG00000086606	0.185578	0.0457901	NA
ENSMUSG00000023927	0.240665	0.0457901	Satb1
ENSMUSG00000020190	0.101903	0.0457925	Mknk2
ENSMUSG00000014313	0.0854665	0.0462957	Cox6c
ENSMUSG00000097381	0.196728	0.0462957	NA
ENSMUSG00000039001	0.0995216	0.0462957	Rps21
ENSMUSG00000039706	0.176876	0.0462957	Ldb2
ENSMUSG00000060429	0.328562	0.0462957	Sntb1
ENSMUSG00000000552	0.17281	0.0464519	Zfp385a
ENSMUSG00000026664	0.102842	0.0464647	Phyh
ENSMUSG00000021366	0.253137	0.0464647	Hivep1
ENSMUSG00000025647	0.122643	0.0464647	Shisa5
ENSMUSG00000022091	0.158319	0.0468106	Sorbs3
ENSMUSG00000042246	0.0933436	0.0469198	Tmc7
ENSMUSG00000092558	0.118989	0.04717	Med20
ENSMUSG00000100975	0.15248	0.047203	NA
ENSMUSG00000016637	0.136661	0.04731	Ift27
ENSMUSG00000026255	0.236054	0.0473794	Efhd1
ENSMUSG00000091329	0.126571	0.0473794	NA
ENSMUSG00000071655	0.1008	0.0473794	Ubxn1
ENSMUSG00000027954	0.18018	0.0473794	Efna1
ENSMUSG00000090150	0.0898795	0.0473794	Acad11
ENSMUSG00000056629	0.0939621	0.0473794	Fkbp2
ENSMUSG00000041351	0.100615	0.0473794	Rap1gap
ENSMUSG00000028121	0.164775	0.0473794	Bcar3
ENSMUSG00000019996	0.0872068	0.0473794	Map7
ENSMUSG00000021453	0.215843	0.0473794	Gadd45g
ENSMUSG00000029408	0.133438	0.0473794	Abcb9
ENSMUSG00000002635	0.118988	0.0474321	Pdcd2l
ENSMUSG00000003444	0.115399	0.0477803	Med29
ENSMUSG00000032890	0.296723	0.048083	Rims3
ENSMUSG00000020303	0.217977	0.0481452	Stc2
ENSMUSG00000026830	0.332478	0.0486551	Ermn
ENSMUSG00000042102	0.119645	0.0486551	Dmgdh
ENSMUSG00000055373	0.199522	0.0487736	Fut9
ENSMUSG00000110649	0.132521	0.0487975	NA
ENSMUSG00000097867	0.132064	0.0487975	NA
ENSMUSG00000028494	0.134659	0.048818	Plin2
ENSMUSG00000004933	0.0801427	0.0488228	Matk
ENSMUSG00000087886	0.137471	0.0489442	NA
ENSMUSG00000073889	0.165854	0.0489442	Il11ra1
ENSMUSG00000035530	0.0831672	0.0489989	Eif1
ENSMUSG00000045954	0.130374	0.0491004	Cavin2
ENSMUSG00000048772	0.107385	0.0492237	Tmem53
ENSMUSG00000019789	0.10711	0.0492308	Hey2
ENSMUSG00000008489	0.0967218	0.0492308	Elavl2
ENSMUSG00000026193	0.423477	0.0492348	Fn1
ENSMUSG00000024780	0.114604	0.0495148	Cdc37l1
ENSMUSG00000020629	0.114818	0.0497063	Adi1
ENSMUSG00000051323	-0.336997	0.00107254	Pcdh19
ENSMUSG00000032373	-0.427275	0.00107254	Car12
ENSMUSG00000031066	-0.198453	0.00269852	Usp11
ENSMUSG00000097452	-0.318458	0.00282962	NA
ENSMUSG00000015829	-0.182185	0.00649213	Tnr
ENSMUSG00000052713	-0.237538	0.00649213	Zfp608
ENSMUSG00000039410	-0.217835	0.00652465	Prdm16
ENSMUSG00000029361	-0.40217	0.00652465	Nos1
ENSMUSG00000063455	-0.189492	0.00690627	D630045J12Rik
ENSMUSG00000030525	-0.183482	0.00713358	Chrna7
ENSMUSG00000036769	-0.151499	0.00713358	Wdr44
ENSMUSG00000052698	-0.168205	0.00777011	Tln2
ENSMUSG00000052920	-0.284652	0.00778966	Prkg1
ENSMUSG00000055761	-0.318016	0.00787328	Nkain3
ENSMUSG00000021752	-0.19733	0.00790638	Kctd6
ENSMUSG00000110569	-0.233802	0.00891199	NA
ENSMUSG00000020841	-0.17109	0.00895531	Cpd
ENSMUSG00000009575	-0.136398	0.00895531	Cbx5
ENSMUSG00000029442	-0.284078	0.00900994	Wdr66
ENSMUSG00000026205	-0.388122	0.00924321	Slc23a3
ENSMUSG00000043671	-0.206405	0.00924321	Dpy19l3
ENSMUSG00000097929	-0.294381	0.00987574	Tunar
ENSMUSG00000036218	-0.365647	0.0100323	Pdzrn4
ENSMUSG00000025779	-0.236763	0.0102418	Ly96
ENSMUSG00000022441	-0.381256	0.0105953	Efcab6
ENSMUSG00000040560	-0.142823	0.0105953	Wdr7
ENSMUSG00000024098	-0.16441	0.0105953	Twsg1
ENSMUSG00000016382	-0.181557	0.0109547	Pls3
ENSMUSG00000035397	-0.231286	0.0109547	Klf16
ENSMUSG00000036422	-0.302358	0.0109971	Pcdh8
ENSMUSG00000085566	-0.181377	0.0111282	NA
ENSMUSG00000042548	-0.129273	0.0112482	Asxl1
ENSMUSG00000026768	-0.232307	0.0112482	Itga8
ENSMUSG00000046982	-0.285405	0.011431	Tshz1
ENSMUSG00000038065	-0.125258	0.011431	Mturn
ENSMUSG00000046204	-0.198528	0.011431	Pnma2
ENSMUSG00000039704	-0.180038	0.0116944	Lmbrd2
ENSMUSG00000020620	-0.210597	0.0116944	Abca8b
ENSMUSG00000028360	-0.185157	0.0117761	Slc44a5
ENSMUSG00000007591	-0.177259	0.012113	Tssk4
ENSMUSG00000004113	-0.16832	0.012113	Cacna1b
ENSMUSG00000028047	-0.150398	0.012113	Thbs3
ENSMUSG00000014164	-0.232197	0.012113	Klhl3
ENSMUSG00000028530	-0.119628	0.012113	Jak1
ENSMUSG00000021745	-0.226762	0.0121956	Ptprg
ENSMUSG00000033585	-0.334033	0.0121956	Ndn
ENSMUSG00000006154	-0.367162	0.0121956	Eps8l1
ENSMUSG00000020623	-0.177005	0.0121956	Map2k6
ENSMUSG00000025195	-0.17124	0.0123481	Dnmbp
ENSMUSG00000015968	-0.189987	0.0124534	Cacna1d
ENSMUSG00000049470	-0.141813	0.0124789	Aff4
ENSMUSG00000026587	-0.181047	0.0124789	Astn1
ENSMUSG00000038371	-0.116992	0.0124789	Sbf2
ENSMUSG00000026605	-0.160489	0.0124789	Cenpf
ENSMUSG00000091345	-0.350838	0.0125801	Col6a5
ENSMUSG00000021061	-0.166374	0.0134626	Sptb
ENSMUSG00000009394	-0.17505	0.0138615	Syn2
ENSMUSG00000041570	-0.132869	0.0140427	Camsap2
ENSMUSG00000068205	-0.164765	0.0140427	Macrod2
ENSMUSG00000026614	-0.150395	0.0140751	Slc30a10
ENSMUSG00000031242	-0.136271	0.01415	2610002M06Rik
ENSMUSG00000041268	-0.123911	0.0144096	Dmxl2
ENSMUSG00000045333	-0.294887	0.0146033	Zfp423
ENSMUSG00000001143	-0.113675	0.0148753	Lman2l
ENSMUSG00000033965	-0.20859	0.0148753	Slc16a2
ENSMUSG00000038855	-0.154223	0.0149018	Itpkb
ENSMUSG00000039372	-0.191791	0.0151205	2020-03-04
ENSMUSG00000033066	-0.151381	0.0151205	Gas7
ENSMUSG00000094910	-0.209515	0.015121	D430019H16Rik
ENSMUSG00000042520	-0.0985558	0.0153756	Ubap2l
ENSMUSG00000056306	-0.239554	0.0153756	Sertm1
ENSMUSG00000045912	-0.348478	0.0157272	C2cd4c
ENSMUSG00000041977	-0.0979199	0.0157274	Arhgef11
ENSMUSG00000102543	-0.250667	0.0158001	Pcdhgc5
ENSMUSG00000039087	-0.333665	0.0158001	Rreb1
ENSMUSG00000072964	-0.166121	0.0158001	Bhlhb9
ENSMUSG00000001173	-0.129593	0.0162118	Ocrl
ENSMUSG00000013236	-0.104974	0.0162118	Ptprs
ENSMUSG00000058230	-0.101873	0.0162118	Arhgap35
ENSMUSG00000031255	-0.255439	0.0162118	Sytl4
ENSMUSG00000051331	-0.206196	0.0162118	Cacna1c
ENSMUSG00000099413	-0.213684	0.0162702	Gm17767
ENSMUSG00000001300	-0.151162	0.0163068	Efnb2
ENSMUSG00000102729	-0.236382	0.0168657	NA
ENSMUSG00000018326	-0.110514	0.0168657	Ywhab
ENSMUSG00000020926	-0.11473	0.0168657	Adam11
ENSMUSG00000000560	-0.227699	0.0169214	Gabra2
ENSMUSG00000046449	-0.202565	0.0169214	Nexmif
ENSMUSG00000020454	-0.11246	0.0169214	Eif4enif1
ENSMUSG00000036006	-0.237639	0.0169214	Ripor2
ENSMUSG00000035247	-0.141584	0.0171777	Hectd1
ENSMUSG00000056427	-0.216768	0.0174123	Slit3
ENSMUSG00000016150	-0.347454	0.0178953	Tenm1
ENSMUSG00000042155	-0.190163	0.0178953	Klhl23
ENSMUSG00000036676	-0.154081	0.0179419	Tmtc3
ENSMUSG00000020647	-0.115037	0.0180644	Ncoa1
ENSMUSG00000027799	-0.184549	0.0180644	Nbea
ENSMUSG00000104362	-0.204366	0.0180644	NA
ENSMUSG00000002900	-0.166317	0.0184976	Lamb1
ENSMUSG00000030264	-0.126125	0.0186959	Thumpd3
ENSMUSG00000026116	-0.107386	0.0188122	Tmem131
ENSMUSG00000059263	-0.0982068	0.0188122	Usp47
ENSMUSG00000049608	-0.198194	0.0196481	Gpr55
ENSMUSG00000032827	-0.140685	0.019811	Ppp1r9a
ENSMUSG00000045482	-0.148266	0.019811	Trrap
ENSMUSG00000037685	-0.109897	0.019811	Atp8a1
ENSMUSG00000083512	-0.164059	0.019811	NA
ENSMUSG00000045180	-0.110281	0.019811	Shroom2
ENSMUSG00000026721	-0.129835	0.019811	Rabgap1l
ENSMUSG00000048478	-0.14972	0.019811	Spata33
ENSMUSG00000035623	-0.124103	0.02037	Rsf1
ENSMUSG00000020656	-0.188179	0.02037	Grhl1
ENSMUSG00000002957	-0.120162	0.02037	Ap2a2
ENSMUSG00000029212	-0.157633	0.02037	Gabrb1
ENSMUSG00000106590	-0.188756	0.0204783	NA
ENSMUSG00000036760	-0.193047	0.0205724	Kcnk9
ENSMUSG00000019027	-0.28101	0.0209547	Dnah1
ENSMUSG00000029103	-0.0907338	0.0209547	Lrpap1
ENSMUSG00000031099	-0.179977	0.0217323	Smarca1
ENSMUSG00000022180	-0.127715	0.0217323	Slc7a8
ENSMUSG00000002341	-0.181865	0.0217323	Ncan
ENSMUSG00000067377	-0.156912	0.0217323	Tspan6
ENSMUSG00000019986	-0.164664	0.0217323	Ahi1
ENSMUSG00000028580	-0.116266	0.0217323	Pum1
ENSMUSG00000103663	-0.180541	0.0217323	NA
ENSMUSG00000107008	-0.144306	0.0217323	Gm2762
ENSMUSG00000022861	-0.16938	0.0217323	Dgkg
ENSMUSG00000034209	-0.291882	0.0217323	Rasl10a
ENSMUSG00000035799	-0.263595	0.0217486	Twist1
ENSMUSG00000060314	-0.241522	0.0218174	Zfp941
ENSMUSG00000074625	-0.166383	0.022035	Arhgap40
ENSMUSG00000027568	-0.305429	0.0223074	Ntsr1
ENSMUSG00000048388	-0.11758	0.0223251	Fam171b
ENSMUSG00000104597	-0.130372	0.0223251	NA
ENSMUSG00000020986	-0.0934642	0.0223251	Sec23a
ENSMUSG00000001150	-0.0912901	0.0223266	Mcm3ap
ENSMUSG00000050244	-0.135071	0.0223266	Heatr1
ENSMUSG00000043668	-0.317501	0.0225253	Tox3
ENSMUSG00000105695	-0.174187	0.0225522	NA
ENSMUSG00000021767	-0.107753	0.022767	Kat6b
ENSMUSG00000042446	-0.10344	0.022767	Zmym4
ENSMUSG00000053799	-0.194753	0.0228881	Exoc6
ENSMUSG00000022533	-0.117963	0.0230504	Atp13a3
ENSMUSG00000027840	-0.176391	0.0231099	Wnt2b
ENSMUSG00000073557	-0.0964055	0.0232777	Ppp1r12b
ENSMUSG00000026933	-0.123467	0.0232777	Camsap1
ENSMUSG00000028681	-0.166192	0.0233412	Ptch2
ENSMUSG00000030257	-0.107865	0.0235209	Srgap3
ENSMUSG00000107553	-0.216417	0.023749	NA
ENSMUSG00000026841	-0.284087	0.024002	Fibcd1
ENSMUSG00000030029	-0.139389	0.0240642	Lrig1
ENSMUSG00000005506	-0.140265	0.0241855	Celf1
ENSMUSG00000069601	-0.107421	0.0241855	Ank3
ENSMUSG00000003153	-0.12031	0.0241855	Slc2a3
ENSMUSG00000053580	-0.112105	0.0241855	Tanc2
ENSMUSG00000028364	-0.319804	0.0241855	Tnc
ENSMUSG00000086662	-0.23957	0.0244105	BC046251
ENSMUSG00000041141	-0.126708	0.0244876	Pnmal1
ENSMUSG00000073514	-0.335118	0.0245717	Dok6
ENSMUSG00000026344	-0.279126	0.0245717	Lypd1
ENSMUSG00000074212	-0.0926166	0.0245717	Dnajb14
ENSMUSG00000060206	-0.204098	0.0245717	Zfp462
ENSMUSG00000104807	-0.221104	0.0245717	NA
ENSMUSG00000049354	-0.1513	0.0245717	Dcaf7
ENSMUSG00000028402	-0.112015	0.0245717	Mpdz
ENSMUSG00000035614	-0.119828	0.0245717	Togaram1
ENSMUSG00000087143	-0.196588	0.0245777	NA
ENSMUSG00000042302	-0.118489	0.0247871	Ehbp1
ENSMUSG00000040612	-0.212247	0.0247871	Ildr2
ENSMUSG00000057914	-0.124547	0.0248273	Cacnb2
ENSMUSG00000032612	-0.0984909	0.0248273	Usp4
ENSMUSG00000021038	-0.106463	0.0248273	Vipas39
ENSMUSG00000102863	-0.160566	0.0248852	NA
ENSMUSG00000038365	-0.10624	0.0248852	Fbxo25
ENSMUSG00000038733	-0.105448	0.0248852	Wdr26
ENSMUSG00000107877	-0.191421	0.0248852	4933427D14Rik
ENSMUSG00000039058	-0.258299	0.0248852	Ak5
ENSMUSG00000024411	-0.169691	0.0248852	Aqp4
ENSMUSG00000031864	-0.111809	0.0248852	Ints10
ENSMUSG00000068284	-0.106824	0.0248852	Usf3
ENSMUSG00000032589	-0.184118	0.0248852	Bsn
ENSMUSG00000050064	-0.249407	0.0248852	Zfp697
ENSMUSG00000055409	-0.306465	0.0248852	Nell1
ENSMUSG00000028434	-0.204669	0.0248852	Epb41l4b
ENSMUSG00000054280	-0.128168	0.0248852	Prr14l
ENSMUSG00000040183	-0.268091	0.0248852	Ankrd6
ENSMUSG00000036095	-0.278912	0.0248852	Dgkb
ENSMUSG00000036155	-0.10783	0.0248852	Mgat5
ENSMUSG00000033147	-0.134535	0.0248852	Slc22a15
ENSMUSG00000059291	-0.150256	0.0248852	Rpl11
ENSMUSG00000019907	-0.143053	0.0248852	Ppp1r12a
ENSMUSG00000026571	-0.119688	0.0251429	Dcaf6
ENSMUSG00000031310	-0.120075	0.0254135	Zmym3
ENSMUSG00000070822	-0.152836	0.0254135	Zscan18
ENSMUSG00000101799	-0.1702	0.0254135	9330175M20Rik
ENSMUSG00000071265	-0.276046	0.0254135	1700086L19Rik
ENSMUSG00000029176	-0.119513	0.0254135	Anapc4
ENSMUSG00000041923	-0.171278	0.0254135	Nol4
ENSMUSG00000021918	-0.109632	0.0254537	Nek4
ENSMUSG00000030209	-0.256252	0.0254537	Grin2b
ENSMUSG00000027303	-0.103688	0.0254537	Ptpra
ENSMUSG00000069227	-0.199195	0.0254537	Gprin1
ENSMUSG00000022016	-0.11939	0.0254537	Akap11
ENSMUSG00000021945	-0.101538	0.0254537	Zmym2
ENSMUSG00000040896	-0.145308	0.0255466	Kcnd3
ENSMUSG00000030077	-0.171034	0.0256633	Chl1
ENSMUSG00000043635	-0.279279	0.0256692	Adamts3
ENSMUSG00000032998	-0.129395	0.0256692	Foxj3
ENSMUSG00000060380	-0.131442	0.0257501	NA
ENSMUSG00000040785	-0.102518	0.0257501	Ttc3
ENSMUSG00000033014	-0.100022	0.0257501	Trim33
ENSMUSG00000031647	-0.116132	0.0257501	Mfap3l
ENSMUSG00000040339	-0.20454	0.0260439	Fam102b
ENSMUSG00000046138	-0.109877	0.026114	9930021J03Rik
ENSMUSG00000027189	-0.0986892	0.0262311	Trim44
ENSMUSG00000032120	-0.219938	0.0262311	C2cd2l
ENSMUSG00000034151	-0.155961	0.0262311	Zbbx
ENSMUSG00000052572	-0.10842	0.0264712	Dlg2
ENSMUSG00000061601	-0.160825	0.0264712	Pclo
ENSMUSG00000030621	-0.161897	0.0264712	Me3
ENSMUSG00000032625	-0.272321	0.0269834	Thsd7a
ENSMUSG00000029505	-0.104831	0.0271415	Ep400
ENSMUSG00000022983	-0.10735	0.0271415	Scaf4
ENSMUSG00000038766	-0.114648	0.027522	Gabpb2
ENSMUSG00000087484	-0.231867	0.0275943	NA
ENSMUSG00000025189	-0.131544	0.0275943	Cnnm1
ENSMUSG00000049336	-0.215151	0.0278443	Tenm2
ENSMUSG00000058624	-0.216474	0.0282492	Gda
ENSMUSG00000006930	-0.263969	0.0282492	Hap1
ENSMUSG00000045231	-0.128902	0.0282492	BC106179
ENSMUSG00000005417	-0.0983386	0.0282492	Mprip
ENSMUSG00000026827	-0.106553	0.0282492	Gpd2
ENSMUSG00000034394	-0.165108	0.0282492	Lif
ENSMUSG00000024924	-0.090455	0.0282922	Vldlr
ENSMUSG00000103957	-0.149246	0.0284282	NA
ENSMUSG00000018395	-0.106486	0.0284282	Kif3a
ENSMUSG00000036834	-0.467694	0.0284282	Plch1
ENSMUSG00000004356	-0.128935	0.0284453	Utp20
ENSMUSG00000043384	-0.116729	0.0286075	Gprasp1
ENSMUSG00000071860	-0.192115	0.0287335	NA
ENSMUSG00000030754	-0.0950213	0.0287335	Copb1
ENSMUSG00000040717	-0.208579	0.0287335	Il17rd
ENSMUSG00000049323	-0.121705	0.0287335	Smcr8
ENSMUSG00000038070	-0.113553	0.0287335	Cntln
ENSMUSG00000020929	-0.0875399	0.0288401	Eftud2
ENSMUSG00000028766	-0.145983	0.0288401	Alpl
ENSMUSG00000040037	-0.209514	0.0288401	Negr1
ENSMUSG00000000811	-0.148245	0.028968	Txnrd3
ENSMUSG00000021763	-0.217467	0.028968	BC067074
ENSMUSG00000007989	-0.231673	0.028968	Fzd3
ENSMUSG00000038301	-0.115918	0.0291388	Snx10
ENSMUSG00000050600	-0.163	0.0291388	Zfp831
ENSMUSG00000031374	-0.22704	0.0291388	Zfp92
ENSMUSG00000029550	-0.0927978	0.0291388	Sppl3
ENSMUSG00000051951	-0.264927	0.029162	Xkr4
ENSMUSG00000019768	-0.319924	0.0293626	Esr1
ENSMUSG00000039419	-0.154723	0.0293815	Cntnap2
ENSMUSG00000045287	-0.151312	0.0295493	Rtn4rl1
ENSMUSG00000048078	-0.210323	0.0296507	Tenm4
ENSMUSG00000078157	-0.180926	0.0296507	4931440F15Rik
ENSMUSG00000031229	-0.108938	0.0297882	Atrx
ENSMUSG00000028004	-0.37139	0.0298188	Npy2r
ENSMUSG00000032640	-0.145025	0.0299435	Chsy1
ENSMUSG00000059854	-0.279246	0.0299435	Hydin
ENSMUSG00000034390	-0.175062	0.0299762	Cmip
ENSMUSG00000022119	-0.091991	0.0299762	Rbm26
ENSMUSG00000035653	-0.128504	0.0303059	Lrfn5
ENSMUSG00000028430	-0.0951942	0.0303933	Nol6
ENSMUSG00000024921	-0.153027	0.0304747	Smarca2
ENSMUSG00000028397	-0.116758	0.0307954	Kdm4c
ENSMUSG00000045573	-0.589788	0.0308986	Penk
ENSMUSG00000040189	-0.132114	0.0310244	Ccdc114
ENSMUSG00000067594	-0.217118	0.0315958	Krt77
ENSMUSG00000037646	-0.108226	0.0315958	Vps13b
ENSMUSG00000021432	-0.108476	0.0315958	Slc35b3
ENSMUSG00000087403	-0.160438	0.0315958	Kantr
ENSMUSG00000044933	-0.196056	0.0315958	Sstr3
ENSMUSG00000031353	-0.13896	0.0316466	Rbbp7
ENSMUSG00000055296	-0.137067	0.0319955	Tmem245
ENSMUSG00000038630	-0.21691	0.0319955	Zkscan16
ENSMUSG00000046782	-0.237507	0.032212	Ttc6
ENSMUSG00000046093	-0.211551	0.0324189	Hpcal4
ENSMUSG00000024552	-0.229271	0.0326099	Slc14a2
ENSMUSG00000106825	-0.132591	0.0326099	NA
ENSMUSG00000033902	-0.13929	0.0326177	Mapkbp1
ENSMUSG00000019230	-0.364368	0.0331598	Lhx9
ENSMUSG00000067851	-0.0929449	0.0331713	Arfgef1
ENSMUSG00000049728	-0.122705	0.0333783	Zfp668
ENSMUSG00000033732	-0.113314	0.0335167	Sf3b3
ENSMUSG00000035095	-0.175259	0.0335167	Fam167a
ENSMUSG00000036469	-0.180882	0.0335182	2020-03-01
ENSMUSG00000024975	-0.123285	0.0336311	Pdcd4
ENSMUSG00000029447	-0.078934	0.033793	Cct6a
ENSMUSG00000030411	-0.16724	0.0338853	Nova2
ENSMUSG00000031391	-0.158111	0.0338853	L1cam
ENSMUSG00000000751	-0.0898167	0.0340164	Rpa1
ENSMUSG00000027015	-0.186396	0.0340164	Cybrd1
ENSMUSG00000034354	-0.0853226	0.0340427	Mtmr3
ENSMUSG00000034667	-0.107795	0.0340427	Xpot
ENSMUSG00000018451	-0.103157	0.0340427	6330403K07Rik
ENSMUSG00000060534	-0.27134	0.0340427	Dcc
ENSMUSG00000028354	-0.0780566	0.0341569	Fmn2
ENSMUSG00000031217	-0.199283	0.0341569	Efnb1
ENSMUSG00000038984	-0.142277	0.0341569	Tspyl5
ENSMUSG00000029121	-0.187825	0.0341569	Crmp1
ENSMUSG00000021140	-0.085247	0.0341569	Pcnx
ENSMUSG00000084159	-0.165202	0.0341569	NA
ENSMUSG00000078866	-0.179149	0.0341569	Zfp970
ENSMUSG00000029438	-0.109829	0.0341569	Bcl7a
ENSMUSG00000005973	-0.189044	0.0341569	Rcn1
ENSMUSG00000041245	-0.1123	0.0341569	Wnk3
ENSMUSG00000064127	-0.0881745	0.0341903	Med14
ENSMUSG00000022208	-0.176724	0.0341903	Jph4
ENSMUSG00000026065	-0.179312	0.0343664	Slc9a4
ENSMUSG00000022897	-0.0910159	0.0343664	Dyrk1a
ENSMUSG00000030043	-0.262562	0.0344174	Tacr1
ENSMUSG00000027499	-0.147131	0.0344174	Pkia
ENSMUSG00000042790	-0.0950189	0.0346345	Rnf214
ENSMUSG00000030551	-0.221747	0.0346345	Nr2f2
ENSMUSG00000033900	-0.109872	0.0346407	Map9
ENSMUSG00000022802	-0.138469	0.0346407	Lmln
ENSMUSG00000028312	-0.175167	0.0348115	Smc2
ENSMUSG00000059146	-0.12609	0.0348115	Ntrk3
ENSMUSG00000068617	-0.175209	0.0348115	Efcab1
ENSMUSG00000005198	-0.0979077	0.0350876	Polr2a
ENSMUSG00000102869	-0.168103	0.0350876	2900097C17Rik
ENSMUSG00000108929	-0.149859	0.0351129	Cc2d2b
ENSMUSG00000050310	-0.100919	0.0351129	Rictor
ENSMUSG00000034780	-0.130218	0.0351129	B3galt1
ENSMUSG00000001098	-0.113853	0.0351606	Kctd10
ENSMUSG00000031626	-0.200942	0.0351606	Sorbs2
ENSMUSG00000039579	-0.186505	0.0351606	Grin3a
ENSMUSG00000053093	-0.233163	0.0352665	Myh7
ENSMUSG00000026640	-0.11838	0.0352844	Plxna2
ENSMUSG00000053199	-0.136212	0.0352844	Arhgap20
ENSMUSG00000055639	-0.423325	0.0352844	Dach1
ENSMUSG00000041912	-0.0997758	0.0352844	Tdrkh
ENSMUSG00000005871	-0.115733	0.0353664	Apc
ENSMUSG00000022421	-0.360312	0.0353664	Nptxr
ENSMUSG00000024054	-0.117006	0.0354679	Smchd1
ENSMUSG00000087056	-0.145688	0.0354956	NA
ENSMUSG00000041624	-0.24499	0.0357244	Gucy1a2
ENSMUSG00000032419	-0.22098	0.0357521	Tbx18
ENSMUSG00000102440	-0.269333	0.0358657	Pcdhga9
ENSMUSG00000001323	-0.132057	0.0358657	Srr
ENSMUSG00000035569	-0.0918151	0.0362497	Ankrd11
ENSMUSG00000040711	-0.138045	0.0363725	Sh3pxd2b
ENSMUSG00000103897	-0.161626	0.0367648	Pcdhga8
ENSMUSG00000015222	-0.12456	0.0368585	Map2
ENSMUSG00000025551	-0.110213	0.0370034	Fgf14
ENSMUSG00000074939	-0.250142	0.0372192	Chrm5
ENSMUSG00000039835	-0.100659	0.0373031	Nhsl1
ENSMUSG00000019828	-0.163303	0.0373982	Grm1
ENSMUSG00000030187	-0.1932	0.0373982	Klra2
ENSMUSG00000029405	-0.092138	0.037399	G3bp2
ENSMUSG00000031146	-0.153419	0.037399	Plp2
ENSMUSG00000074748	-0.0745398	0.037399	Atxn7l3b
ENSMUSG00000028053	-0.119037	0.037399	Ash1l
ENSMUSG00000032481	-0.092064	0.037399	Smarcc1
ENSMUSG00000002266	-0.227122	0.0374518	Zim1
ENSMUSG00000060594	-0.141844	0.0380193	Layn
ENSMUSG00000048814	-0.100762	0.0381086	Lonrf2
ENSMUSG00000032393	-0.0912663	0.0381515	Dpp8
ENSMUSG00000004110	-0.197364	0.038242	Cacna1e
ENSMUSG00000028246	-0.13249	0.0384237	Faxc
ENSMUSG00000027335	-0.127509	0.0384237	Adra1d
ENSMUSG00000042744	-0.109438	0.0384237	Hectd4
ENSMUSG00000070866	-0.184034	0.0384494	Zfp804a
ENSMUSG00000109844	-0.142593	0.038664	NA
ENSMUSG00000071855	-0.144312	0.0387399	Ccdc112
ENSMUSG00000043940	-0.0960545	0.0387399	Wdfy3
ENSMUSG00000048373	-0.250358	0.0388283	Fgfbp1
ENSMUSG00000083284	-0.135186	0.0388795	NA
ENSMUSG00000034818	-0.137239	0.0389583	Celf5
ENSMUSG00000035764	-0.112474	0.0389583	Fbxo45
ENSMUSG00000026342	-0.140154	0.0392841	Slc35f5
ENSMUSG00000020380	-0.165952	0.0392841	Rad50
ENSMUSG00000009681	-0.154343	0.0394129	Bcr
ENSMUSG00000002083	-0.15056	0.039647	Bbc3
ENSMUSG00000089704	-0.150171	0.0396889	Galnt2
ENSMUSG00000047658	-0.176721	0.0397236	Gal3st3
ENSMUSG00000063870	-0.102229	0.0397595	Chd4
ENSMUSG00000101872	-0.136376	0.0397814	NA
ENSMUSG00000099923	-0.190997	0.0397814	NA
ENSMUSG00000036940	-0.0802635	0.0398511	Kdm1a
ENSMUSG00000036499	-0.0904052	0.0399554	Eea1
ENSMUSG00000034342	-0.13546	0.0401142	Cbl
ENSMUSG00000005609	-0.0892848	0.040137	Ctr9
ENSMUSG00000022752	-0.0995668	0.0401555	Tomm70a
ENSMUSG00000040936	-0.143919	0.0401555	Ulk4
ENSMUSG00000021171	-0.117425	0.0401555	Esyt2
ENSMUSG00000042390	-0.101521	0.0401555	Gatad2b
ENSMUSG00000084803	-0.181341	0.0401555	5830444B04Rik
ENSMUSG00000075511	-0.367149	0.0401555	NA
ENSMUSG00000022577	-0.163758	0.0401555	Ly6h
ENSMUSG00000028458	-0.132903	0.0401555	Tesk1
ENSMUSG00000019852	-0.162143	0.0401555	Arfgef3
ENSMUSG00000010311	-0.236116	0.0401555	Optc
ENSMUSG00000096056	-0.13213	0.0401555	NA
ENSMUSG00000034066	-0.114891	0.0401555	Farp2
ENSMUSG00000110653	-0.23882	0.0402907	NA
ENSMUSG00000017314	-0.121251	0.0403315	Mpp2
ENSMUSG00000042453	-0.332524	0.0403923	Reln
ENSMUSG00000064225	-0.118281	0.0403923	Paqr9
ENSMUSG00000039100	-0.100512	0.0404707	2020-03-06
ENSMUSG00000028096	-0.0965258	0.0407915	Gpr89
ENSMUSG00000020315	-0.0960819	0.041005	Sptbn1
ENSMUSG00000031376	-0.161735	0.0412004	Atp2b3
ENSMUSG00000074704	-0.166473	0.0414728	Rad21l
ENSMUSG00000069729	-0.116794	0.0414728	Arid1b
ENSMUSG00000057738	-0.114694	0.0414728	Sptan1
ENSMUSG00000108802	-0.138616	0.0414728	NA
ENSMUSG00000059203	-0.205097	0.0414728	Il1rapl2
ENSMUSG00000063887	-0.204411	0.0422311	Nlgn1
ENSMUSG00000026788	-0.100223	0.0422612	Zbtb43
ENSMUSG00000019874	-0.204162	0.0426066	Fabp7
ENSMUSG00000003233	-0.115076	0.0426066	Dvl3
ENSMUSG00000031174	-0.0775136	0.0426066	Rpgr
ENSMUSG00000071723	-0.0904413	0.0426066	Gspt2
ENSMUSG00000050035	-0.164055	0.0426066	Fhl4
ENSMUSG00000036298	-0.120854	0.0426066	Slc2a13
ENSMUSG00000041936	-0.0979868	0.0426066	Agrn
ENSMUSG00000000632	-0.123084	0.0426066	Sez6
ENSMUSG00000033009	-0.0863333	0.0426066	Ogfod1
ENSMUSG00000063434	-0.230618	0.0426066	Sorcs3
ENSMUSG00000048905	-0.248892	0.0426221	4930539E08Rik
ENSMUSG00000027207	-0.118465	0.0426221	Galk2
ENSMUSG00000022973	-0.104169	0.0426221	Synj1
ENSMUSG00000032216	-0.0855087	0.0426221	Nedd4
ENSMUSG00000053617	-0.140743	0.042653	Sh3pxd2a
ENSMUSG00000057182	-0.134195	0.04273	Scn3a
ENSMUSG00000030670	-0.152211	0.0427332	Cyp2r1
ENSMUSG00000016346	-0.114574	0.0427332	Kcnq2
ENSMUSG00000020115	-0.0931807	0.0427332	Tbk1
ENSMUSG00000002052	-0.109177	0.042787	Supt6
ENSMUSG00000063646	-0.1247	0.0428254	Jakmip1
ENSMUSG00000030093	-0.153393	0.0429112	Wnt7a
ENSMUSG00000038677	-0.132346	0.0431562	Scube3
ENSMUSG00000104869	-0.131778	0.0431736	NA
ENSMUSG00000047583	-0.115197	0.0431736	Tyw3
ENSMUSG00000031696	-0.0952359	0.0432749	Vps35
ENSMUSG00000022811	-0.0949883	0.0433715	Zfp148
ENSMUSG00000040524	-0.146403	0.0435753	Zfp609
ENSMUSG00000098050	-0.181412	0.0435753	NA
ENSMUSG00000038594	-0.168766	0.0435753	Cep85l
ENSMUSG00000031189	-0.228489	0.0435753	Aff2
ENSMUSG00000029502	-0.0936155	0.0436006	Golga3
ENSMUSG00000033004	-0.108652	0.043723	Mycbp2
ENSMUSG00000056579	-0.0820131	0.0437696	Tug1
ENSMUSG00000086179	-0.249776	0.0437696	Gm14317
ENSMUSG00000040481	-0.120225	0.0437696	Bptf
ENSMUSG00000039262	-0.131507	0.0437696	Prrc2b
ENSMUSG00000054383	-0.169242	0.0437696	Pnma1
ENSMUSG00000007440	-0.235294	0.0437938	Pcdha10
ENSMUSG00000028613	-0.0917692	0.0438217	Lrp8
ENSMUSG00000031434	-0.14038	0.0438961	Morc4
ENSMUSG00000086771	-0.150938	0.0440181	NA
ENSMUSG00000036957	-0.165231	0.0443598	Lrfn3
ENSMUSG00000089940	-0.144583	0.0443598	NA
ENSMUSG00000032591	-0.184917	0.0443598	Mst1
ENSMUSG00000092035	-0.581498	0.0443598	Peg10
ENSMUSG00000031561	-0.257413	0.0443598	Tenm3
ENSMUSG00000051149	-0.158713	0.0443598	Adnp
ENSMUSG00000079388	-0.180561	0.0443598	2610042L04Rik
ENSMUSG00000046032	-0.0883422	0.0443598	Snx12
ENSMUSG00000034919	-0.209606	0.0443598	Ttc22
ENSMUSG00000027994	-0.185807	0.0443598	Mcub
ENSMUSG00000063681	-0.239538	0.0446732	Crb1
ENSMUSG00000033498	-0.150455	0.0447439	Strc
ENSMUSG00000066643	-0.111869	0.0447799	Wdr35
ENSMUSG00000024424	-0.147306	0.0448277	Ttc39c
ENSMUSG00000039354	-0.109166	0.0448277	Smarcal1
ENSMUSG00000055723	-0.111262	0.0448277	Rras2
ENSMUSG00000017897	-0.240971	0.0450792	Eya2
ENSMUSG00000047126	-0.0914581	0.0450792	Cltc
ENSMUSG00000040138	-0.129862	0.0450792	Ndp
ENSMUSG00000020300	-0.104804	0.0450792	Cpeb4
ENSMUSG00000034269	-0.0815842	0.0451223	Setd5
ENSMUSG00000070348	-0.170006	0.0454885	Ccnd1
ENSMUSG00000037316	-0.101456	0.0454885	Bag4
ENSMUSG00000038970	-0.0981868	0.0456618	Lmtk2
ENSMUSG00000024991	-0.0780293	0.0457901	Eif3a
ENSMUSG00000086629	-0.147031	0.0457901	2810403D21Rik
ENSMUSG00000031422	-0.0933396	0.0457925	Morf4l2
ENSMUSG00000002068	-0.153959	0.0462347	Ccne1
ENSMUSG00000020886	-0.0935602	0.0462957	Dlg4
ENSMUSG00000018501	-0.0974989	0.0462957	Ncor1
ENSMUSG00000062203	-0.0971876	0.0462957	Gspt1
ENSMUSG00000061578	-0.128627	0.0462957	Ksr2
ENSMUSG00000042699	-0.0896318	0.0462957	Dhx9
ENSMUSG00000021244	-0.104243	0.0463407	Ylpm1
ENSMUSG00000042439	-0.0866469	0.0463407	Zfp532
ENSMUSG00000032174	-0.175564	0.0463407	Icam5
ENSMUSG00000041781	-0.101578	0.0463479	Cpsf2
ENSMUSG00000033377	-0.144485	0.0463745	Palmd
ENSMUSG00000020312	-0.102723	0.0463745	Shc2
ENSMUSG00000022321	-0.225336	0.0464519	Cdh10
ENSMUSG00000049119	-0.123342	0.0464647	Fam110b
ENSMUSG00000061603	-0.105868	0.046673	Akap6
ENSMUSG00000042272	-0.108819	0.0468106	Sestd1
ENSMUSG00000032435	-0.0866297	0.0473794	Dync1li1
ENSMUSG00000103985	-0.115364	0.0473794	NA
ENSMUSG00000003226	-0.108512	0.0477514	Ranbp2
ENSMUSG00000024556	-0.0890709	0.0477767	Me2
ENSMUSG00000038342	-0.126484	0.0481491	Mlxip
ENSMUSG00000055799	-0.125589	0.0481491	Tcf7l1
ENSMUSG00000000296	-0.193602	0.0481491	Tpd52l1
ENSMUSG00000021313	-0.128562	0.0484015	Ryr2
ENSMUSG00000056476	-0.0804203	0.0487736	Med12l
ENSMUSG00000021012	-0.0888818	0.0488228	Zc3h14
ENSMUSG00000043753	-0.14374	0.0492237	Dmrta1
ENSMUSG00000036241	-0.0985031	0.0492237	Ube2r2
ENSMUSG00000018412	-0.0719706	0.0492308	Kansl1
ENSMUSG00000086159	-0.170912	0.0492348	NA
ENSMUSG00000045284	-0.083948	0.0495148	Dcaf12l1
ENSMUSG00000073102	-0.110775	0.0495148	Drc1
ENSMUSG00000021136	-0.2884	0.0495296	Smoc1
