# Supplementary material for: Epigenetic gene expression links heart failure to memory impairment
Source: EMBO Mol Med. 2021 Jan 20;13(3):e11900. doi: 10.15252/emmm.201911900 (PMC7933944; doi:10.15252/emmm.201911900)
Supplement: Supplementary file 7 — Dataset EV5 [file EMMM-13-e11900-s007.xlsx]

## Sheet: Legend
DatasetEV5:	Midnightblue cluster hub genes and their association in memory

## Sheet: Dataset EV5
Midnightblue cluster hub genes and their association in memory
gene	function
Zeb2	Loss of gene leads to locomotor deficits (He, Yu et al. 2018)
Plppr4	Plays role in neuronal plasticity (de Souza Iung, Mulder et al. 2018)
Sema3e	involved in the development and maturation of the hippocampal connections(Mata, Gil et al. 2018)
Dock9	Dendrite development (Kuramoto, Negishi et al. 2009)
CYFIP1	Dendrite maintenance(Pathania, Davenport et al. 2014)
	Regulates presynaptic activity during development(Hsiao, Harony-Nicolas et al. 2016)
	CYFIP2 reduction results in memory loss(Tiwari, Mizuno et al. 2016)
GABRb3	Loss of GABRB3 results in learning and memory deficits in mice (DeLorey, Handforth et al. 1998)
	Autism associated gene (Chen, Huang et al. 2014)
Fam19a1	Neuronal differentiation of neural stem cells (Zheng, Chen et al. 2018). Therefore possible Role in neurogenesis
Cdk17	Function not known
Grin2a	Synaptic plasticity(Ali and Meier 2009)
Trpc4	Play role in Synaptic transmission and working memory.
	Loss of gene leads to deficits in spatial working memory (Bröker‐Lai, Kollewe et al. 2017)
Gabra5	Loss of gene disrupts memory (Prut, Prenosil et al. 2010)
Iqgap2	Reducing IQGAP2 decreased axon elongation(Wang, Watanabe et al. 2007)
Matn2	Encoding of contextual fear memory (Rizzo, Touzani et al. 2017)
Mc4r	Regulates hippocampal synaptic plasticity (Shen, Fu et al. 2013)
	Activation rescues cognitive deficits (Shen, Tian et al. 2016)
Dock4	Plays key role in integrating brain networks for social and recognition memory(Okuyama 2018)
	Dock4 deficiency in hippocampus leads to autism like social deficit and impaired synaptic transmission(Guo, Peng et al. 2019)
PPP4r4	Insulin regulated gene (Batista, Garcia-Martin et al. 2019).
	Function in neuron unknown
Scn3b	Responsible for generating and propagating action potentials in neurons(Kim, Roh et al. 2013)
	Scn3b knockout mice exhibit abnormal sino-atrial and cardiac conduction properties (Hakim, Brice et al. 2010).
Pcdh20	Synaptic scaling during activity suppression (Schaukowitch, Reese et al. 2017)
	Neuronal activity dependent gene(Lee, Yun et al. 2014)
Tim2	Axon outgrowth(Khazaei, Bunk et al. 2011)
Slitrk3	Ablation of Slitrk3 in mice leads to specific reductions in both inhibitory synapse density and synaptic transmission in the hippocampus(Takahashi, Katayama et al. 2012)
Chrna7	Knockout mice show memory impairment, attention deficits ((Fernandes, Hoyle et al. 2006, Young, Meves et al. 2011)
Lmo7	Function not known
Pygo1	Function not known
Fma13c	Fimctopm not known
Tspan13	Function not known
Megf9	Expressed high in brain but function in neuron is unknown
Itga8	Mice lacking the iα8 subunit in forebrain excitatory neurons display a reduction in long-term plasticity, as measured in acute hippocampal slices (Chan, Chen et al. 2010)
Cacnb2	Linked with autism and schizophrenia(Juraeva, Haenisch et al. 2014, Liu, Gong et al. 2019)
	Maintains hippocampal-cortical connectivity(Liu, Gong et al. 2019)
Itga4	Hippocampal neurogenesis (Yook, Okamoto et al. 2016)
References:
Ali, F. and R. Meier (2009). "Primate home range and GRIN2A, a receptor gene involved in neuronal plasticity: implications for the evolution of spatial memory." Genes, Brain and Behavior 8(4): 435-441.
Batista, T. M., et al. (2019). "Multi-dimensional Transcriptional Remodeling by Physiological Insulin In Vivo." Cell reports 26(12): 3429-3443. e3423.
Bröker‐Lai, J., et al. (2017). "Heteromeric channels formed by TRPC 1, TRPC 4 and TRPC 5 define hippocampal synaptic transmission and working memory." The EMBO journal 36(18): 2770-2789.
Chan, C. S., et al. (2010). "α8‐Integrins are required for hippocampal long‐term potentiation but not for hippocampal‐dependent learning." Genes, Brain and Behavior 9(4): 402-410.
Chen, C.-H., et al. (2014). "Genetic analysis of GABRB3 as a candidate gene of autism spectrum disorders." Molecular autism 5(1): 36.
de Souza Iung, L. H., et al. (2018). "Genomic regions underlying uniformity of yearling weight in Nellore cattle evaluated under different response variables." BMC genomics 19(1): 619.
DeLorey, T., et al. (1998). "Mice lacking the β3 subunit of the GABAA receptor have the epilepsy phenotype and many of the behavioral characteristics of Angelman syndrome." Journal of Neuroscience 18(20): 8505-8514.
Fernandes, C., et al. (2006). "Performance deficit of α7 nicotinic receptor knockout mice in a delayed matching‐to‐place task suggests a mild impairment of working/episodic‐like memory." Genes, Brain and Behavior 5(6): 433-440.
Guo, D., et al. (2019). "Autism-like social deficit generated by Dock4 deficiency is rescued by restoration of Rac1 activity and NMDA receptor function." Molecular psychiatry: 1-15.
Hakim, P., et al. (2010). "Scn3b knockout mice exhibit abnormal sino‐atrial and cardiac conduction properties." Acta physiologica 198(1): 47-59.
He, L., et al. (2018). "Transcriptional regulator Zeb2 is essential for Bergmann glia development." Journal of Neuroscience 38(6): 1575-1587.
Hsiao, K., et al. (2016). "Cyfip1 regulates presynaptic activity during development." Journal of Neuroscience 36(5): 1564-1576.
Juraeva, D., et al. (2014). "Integrated pathway-based approach identifies association between genomic regions at CTCF and CACNB2 and schizophrenia." PLoS genetics 10(6): e1004345.
Khazaei, M. R., et al. (2011). "The E3‐ubiquitin ligase TRIM2 regulates neuronal polarization." Journal of neurochemistry 117(1): 29-37.
Kim, H.-N., et al. (2013). "Genome-wide association study of the five-factor model of personality in young Korean women." Journal of Human Genetics 58(10): 667.
Kuramoto, K., et al. (2009). "Regulation of dendrite growth by the Cdc42 activator Zizimin1/Dock9 in hippocampal neurons." Journal of neuroscience research 87(8): 1794-1805.
Lee, W., et al. (2014). "MeCP2 regulates activity-dependent transcriptional responses in olfactory sensory neurons." Human molecular genetics 23(23): 6366-6374.
Liu, F., et al. (2019). "Variation in the CACNB2 gene is associated with functional connectivity of the Hippocampus in bipolar disorder." BMC psychiatry 19(1): 62.
Mata, A., et al. (2018). "New functions of Semaphorin 3E and its receptor PlexinD1 during developing and adult hippocampal formation." Scientific reports 8(1): 1381.
Okuyama, T. (2018). "Social memory engram in the hippocampus." Neuroscience research 129: 17-23.
Pathania, M., et al. (2014). "The autism and schizophrenia associated gene CYFIP1 is critical for the maintenance of dendritic complexity and the stabilization of mature spines." Translational psychiatry 4(3): e374.
Prut, L., et al. (2010). "A reduction in hippocampal GABAA receptor α5 subunits disrupts the memory for location of objects in mice." Genes, Brain and Behavior 9(5): 478-488.
Rizzo, V., et al. (2017). "Encoding of contextual fear memory requires de novo proteins in the prelimbic cortex." Biological Psychiatry: Cognitive Neuroscience and Neuroimaging 2(2): 158-169.
Schaukowitch, K., et al. (2017). "An intrinsic transcriptional program underlying synaptic scaling during activity suppression." Cell reports 18(6): 1512-1526.
Shen, Y., et al. (2013). "Melanocortin-4 receptor regulates hippocampal synaptic plasticity through a protein kinase A-dependent mechanism." Journal of Neuroscience 33(2): 464-472.
Shen, Y., et al. (2016). "Stimulation of the hippocampal POMC/MC4R circuit alleviates synaptic plasticity impairment in an Alzheimer’s disease model." Cell reports 17(7): 1819-1831.
Takahashi, H., et al. (2012). "Selective control of inhibitory synapse development by Slitrk3-PTPδ trans-synaptic interaction." Nature neuroscience 15(3): 389.
Tiwari, S. S., et al. (2016). "Alzheimer-related decrease in CYFIP2 links amyloid production to tau hyperphosphorylation and memory loss." Brain 139(10): 2751-2765.
Wang, S., et al. (2007). "IQGAP3, a novel effector of Rac1 and Cdc42, regulates neurite outgrowth." J Cell Sci 120(4): 567-577.
Yook, J. S., et al. (2016). "Astaxanthin supplementation enhances adult hippocampal neurogenesis and spatial memory in mice." Molecular nutrition & food research 60(3): 589-599.
Young, J., et al. (2011). "Delayed procedural learning in α7‐nicotinic acetylcholine receptor knockout mice." Genes, Brain and Behavior 10(7): 720-733.
Zheng, C., et al. (2018). "FAM19A1 is a new ligand for GPR1 that modulates neural stem-cell proliferation and differentiation." The FASEB Journal 32(11): 5874-5890.
