# Supplementary material for: Epigenetic gene expression links heart failure to memory impairment
Source: EMBO Mol Med. 2021 Jan 20;13(3):e11900. doi: 10.15252/emmm.201911900 (PMC7933944; doi:10.15252/emmm.201911900)
Supplement: Supplementary file 8 — Dataset EV6 [file EMMM-13-e11900-s008.xlsx]

## Sheet: Legend
DatasetEV6:	Differentially expressed microRNAs in TG Vorinostat vs TG vehicle

## Sheet: Dataset EV6
Differentially expressed microRNAs in TG Vorinostat vs TG vehicle
microRNAs	log2FoldChange	padj
mmu-miR-124-3p	-0.801064	4.40856e-16
mmu-miR-107-3p	-1.056	4.40856e-16
mmu-miR-137-3p	-0.952479	8.22893e-16
mmu-miR-191-5p	-0.742026	8.39736e-16
mmu-miR-30e-5p	-0.914084	5.20509e-15
mmu-miR-125b-5p	-0.693959	1.15825e-14
mmu-miR-708-5p	-0.952678	2.77193e-14
mmu-miR-3078-5p	-0.811786	4.01388e-14
mmu-miR-124-5p	-0.91566	7.47509e-14
mmu-miR-374c-3p	-0.973229	1.06545e-13
mmu-miR-3068-5p	-0.628117	1.06545e-13
mmu-miR-384-3p	-0.718254	1.13894e-13
mmu-miR-369-3p	-1.33145	1.20473e-13
mmu-miR-103-3p	-0.832819	2.79712e-13
mmu-miR-30b-5p	-1.39984	4.08022e-13
mmu-miR-30c-5p	-0.973024	4.41761e-13
mmu-miR-29a-3p	-0.803767	5.86861e-13
mmu-miR-361-5p	-1.25918	6.06687e-13
mmu-miR-335-5p	-1.52631	7.25411e-13
mmu-miR-532-3p	-1.24878	7.25411e-13
mmu-miR-335-3p	-0.762286	7.25411e-13
mmu-miR-339-5p	-1.20823	7.25411e-13
mmu-miR-379-3p	-0.865749	8.25464e-13
mmu-miR-322-3p	-0.477668	8.61317e-13
mmu-miR-541-3p	-0.49206	1.159e-12
mmu-miR-362-5p	-1.31877	1.44388e-12
mmu-miR-27b-3p	-0.541541	1.71463e-12
mmu-miR-384-5p	-0.877806	2.36575e-12
mmu-miR-455-3p	-0.670068	2.59011e-12
mmu-miR-374b-5p	-0.991469	2.62823e-12
mmu-miR-374c-5p	-0.981805	3.63376e-12
mmu-miR-29c-3p	-1.13154	3.72827e-12
mmu-miR-23a-3p	-1.28473	3.76909e-12
mmu-let-7e-3p	-0.822744	4.48476e-12
mmu-miR-9-3p	-0.800108	5.56732e-12
mmu-miR-6948-3p	-0.707668	6.45048e-12
mmu-miR-34b-3p	-0.974946	7.45408e-12
mmu-miR-93-5p	-1.00715	8.12991e-12
mmu-miR-872-5p	-0.37564	8.91002e-12
mmu-let-7a-5p	-0.419507	1.00791e-11
mmu-miR-340-5p	-0.882196	1.0137e-11
mmu-miR-30d-3p	-0.427579	1.31845e-11
mmu-miR-26a-5p	-0.291182	1.35391e-11
mmu-miR-377-5p	-0.651731	1.83846e-11
mmu-miR-1193-3p	-1.22879	1.93341e-11
mmu-let-7f-2-3p	-1.13068	1.98545e-11
mmu-miR-342-3p	-0.610593	2.47656e-11
mmu-miR-6994-3p	-0.815625	2.47656e-11
mmu-miR-126a-5p	-1.15613	3.20502e-11
mmu-miR-29b-2-5p	-0.692956	3.72716e-11
mmu-miR-487b-5p	-0.48988	5.09889e-11
mmu-miR-219a-5p	-0.979299	5.70987e-11
mmu-let-7b-5p	-0.398857	6.11217e-11
mmu-miR-186-5p	-0.516442	8.9174e-11
mmu-miR-346-5p	-0.296647	9.67467e-11
mmu-miR-98-5p	-0.597517	9.67467e-11
mmu-miR-221-3p	-0.618363	9.94213e-11
mmu-miR-106b-5p	-1.24371	1.15771e-10
mmu-miR-154-3p	-1.15817	1.21508e-10
mmu-miR-664-3p	-0.874151	1.38526e-10
mmu-miR-146b-3p	-0.703373	1.48457e-10
mmu-miR-324-5p	-0.540133	1.81519e-10
mmu-miR-381-5p	-0.391455	2.07059e-10
mmu-miR-1264-3p	-0.880923	2.07559e-10
mmu-miR-484	-0.786952	2.07559e-10
mmu-miR-20a-5p	-1.49199	2.34207e-10
mmu-miR-15a-5p	-1.66651	2.46455e-10
mmu-miR-338-3p	-1.29433	2.51686e-10
mmu-miR-199b-3p	-1.21476	2.60355e-10
mmu-miR-199a-3p	-1.21476	2.60355e-10
mmu-miR-194-5p	-0.590035	2.7451e-10
mmu-miR-5615-5p	-0.493543	3.14399e-10
mmu-let-7d-5p	-0.48639	3.3844e-10
mmu-miR-142a-5p	-0.819139	3.40669e-10
mmu-miR-337-5p	-0.367556	3.48573e-10
mmu-miR-136-3p	-0.349626	3.48573e-10
mmu-miR-21a-5p	-0.540412	3.48846e-10
mmu-miR-133a-3p	-1.42966	4.63077e-10
mmu-miR-872-3p	-0.981839	4.72587e-10
mmu-miR-665-3p	-1.33289	4.99894e-10
mmu-miR-7055-3p	-0.433683	5.23817e-10
mmu-let-7a-1-3p	-0.551395	5.23817e-10
mmu-let-7c-2-3p	-0.551395	5.23817e-10
mmu-miR-350-3p	-1.03108	5.54146e-10
mmu-miR-370-5p	-0.481081	6.00838e-10
mmu-miR-3084-5p	-0.472488	6.29671e-10
mmu-miR-181a-1-3p	-0.456061	6.69458e-10
mmu-miR-488-5p	-0.763367	6.69458e-10
mmu-miR-411-3p	-0.423057	9.13871e-10
mmu-miR-23b-3p	-0.582217	9.13871e-10
mmu-miR-93-3p	-1.16909	9.19844e-10
mmu-miR-409-5p	-0.434367	9.53527e-10
mmu-miR-467a-3p	-1.77339	1.08599e-09
mmu-miR-467d-3p	-1.77339	1.08599e-09
mmu-miR-299a-5p	-0.793862	1.14191e-09
mmu-miR-299b-5p	-0.793862	1.14191e-09
mmu-miR-6986-5p	-0.434441	1.2766e-09
mmu-miR-26b-5p	-0.950986	1.27728e-09
mmu-miR-7044-3p	-0.359552	1.4728e-09
mmu-miR-487b-3p	-0.329127	1.58025e-09
mmu-miR-212-3p	-0.403277	1.69199e-09
mmu-miR-16-5p	-1.34607	1.69199e-09
mmu-miR-3085-3p	-0.698663	1.85426e-09
mmu-miR-9-5p	-0.271563	2.15593e-09
mmu-miR-544-3p	-1.07873	2.59909e-09
mmu-miR-301a-3p	-0.688886	2.78246e-09
mmu-miR-574-3p	-0.412829	2.78246e-09
mmu-miR-31-5p	-0.603918	2.78246e-09
mmu-miR-152-3p	-0.316379	2.83051e-09
mmu-miR-434-3p	-0.462508	3.04242e-09
mmu-miR-380-3p	-0.407113	3.11606e-09
mmu-let-7d-3p	-0.357396	4.88186e-09
mmu-miR-325-3p	-0.843923	5.40818e-09
mmu-miR-433-3p	-0.39464	5.66413e-09
mmu-miR-129-2-3p	-0.734587	6.03264e-09
mmu-miR-133a-5p	-0.6342	6.23584e-09
mmu-miR-99a-3p	-0.815179	7.12846e-09
mmu-miR-3970	-0.224331	7.12846e-09
mmu-miR-300-5p	-0.605795	7.97361e-09
mmu-miR-497a-5p	-0.91297	8.98812e-09
mmu-miR-668-3p	-0.263672	9.72945e-09
mmu-miR-421-3p	-0.178344	9.86563e-09
mmu-miR-376c-3p	-0.689605	1.40422e-08
mmu-miR-500-3p	-0.63447	1.54304e-08
mmu-miR-29b-1-5p	-0.586078	1.65362e-08
mmu-miR-328-3p	-0.380279	1.70644e-08
mmu-miR-7a-1-3p	-0.906462	2.08662e-08
mmu-miR-26a-2-3p	-0.421203	2.17606e-08
mmu-miR-17-5p	-0.885202	2.37928e-08
mmu-miR-376b-3p	-0.699624	2.43512e-08
mmu-miR-195a-5p	-0.920251	2.44033e-08
mmu-miR-181c-3p	-0.483653	3.01154e-08
mmu-miR-5621-3p	-0.68916	3.17709e-08
mmu-miR-6481	-0.66426	3.19696e-08
mmu-miR-29b-3p	-0.901556	3.32378e-08
mmu-miR-92b-3p	-0.378469	3.42609e-08
mmu-miR-19b-3p	-0.553264	3.62047e-08
mmu-miR-490-3p	-0.619222	4.10861e-08
mmu-miR-6418-3p	-0.475658	4.31988e-08
mmu-miR-873a-3p	-0.513918	5.08407e-08
mmu-miR-3062-5p	-0.471449	5.28898e-08
mmu-miR-382-5p	-0.41497	5.29721e-08
mmu-miR-376a-5p	-0.472444	5.59592e-08
mmu-miR-466c-5p	-1.06374	5.98845e-08
mmu-miR-135a-5p	-0.948483	6.32773e-08
mmu-miR-376a-3p	-0.832896	7.41514e-08
mmu-let-7b-3p	-0.395632	7.59232e-08
mmu-miR-3068-3p	-0.560529	8.70005e-08
mmu-miR-154-5p	-0.429771	8.80046e-08
mmu-miR-153-3p	-0.631771	8.91199e-08
mmu-miR-219a-2-3p	-0.613909	9.99924e-08
mmu-miR-98-3p	-0.42394	1.09482e-07
mmu-miR-125a-5p	-0.491941	1.12099e-07
mmu-miR-140-5p	-0.509788	1.25402e-07
mmu-miR-411-5p	-0.175228	1.49476e-07
mmu-miR-425-3p	-0.723572	1.56909e-07
mmu-miR-879-5p	-0.49482	1.60594e-07
mmu-miR-3087-3p	-0.253011	1.85997e-07
mmu-miR-338-5p	-0.712134	1.94718e-07
mmu-miR-582-5p	-0.51626	2.01159e-07
mmu-miR-1198-3p	-0.62844	2.13894e-07
mmu-miR-7a-2-3p	-0.630628	2.13894e-07
mmu-miR-669b-5p	-1.13139	2.54813e-07
mmu-miR-1a-3p	-0.53447	2.58018e-07
mmu-let-7g-5p	-0.492151	2.61537e-07
mmu-miR-34c-3p	-0.370533	3.22872e-07
mmu-let-7e-5p	-0.26109	3.36046e-07
mmu-miR-1982-3p	-0.492485	3.47106e-07
mmu-miR-466f-3p	-0.347115	3.63689e-07
mmu-miR-3074-5p	-0.413547	3.74429e-07
mmu-miR-145a-3p	-0.460016	3.79569e-07
mmu-miR-365-3p	-0.870183	4.12232e-07
mmu-miR-466a-3p	-1.66412	4.17641e-07
mmu-miR-466e-3p	-1.66412	4.17641e-07
mmu-miR-5121	-0.448086	4.56933e-07
mmu-miR-496a-3p	-0.337159	4.68589e-07
mmu-miR-466p-3p	-1.67911	5.39237e-07
mmu-miR-466b-3p	-1.67911	5.39237e-07
mmu-miR-466c-3p	-1.67911	5.39237e-07
mmu-miR-144-3p	-0.922738	5.59164e-07
mmu-miR-494-3p	-0.519616	5.72086e-07
mmu-miR-7021-5p	-0.26577	5.85139e-07
mmu-miR-15b-5p	-0.85054	5.85677e-07
mmu-miR-410-3p	-0.495005	6.4436e-07
mmu-miR-296-5p	-0.52685	6.49481e-07
mmu-let-7j	-0.348091	6.74452e-07
mmu-miR-5129-5p	-0.358535	9.17552e-07
mmu-miR-652-3p	-0.569743	9.50849e-07
mmu-miR-187-5p	-0.534809	1.23068e-06
mmu-miR-1843a-3p	-0.197323	1.23722e-06
mmu-miR-448-5p	-0.520272	1.29573e-06
mmu-miR-130a-3p	-0.776529	1.38151e-06
mmu-miR-30a-5p	-0.348574	1.43396e-06
mmu-miR-181b-5p	-0.311696	1.54073e-06
mmu-miR-466d-3p	-0.754332	1.56134e-06
mmu-miR-32-5p	-0.866246	1.80965e-06
mmu-miR-574-5p	-0.210899	2.15832e-06
mmu-miR-181c-5p	-0.485662	2.17965e-06
mmu-miR-362-3p	-1.00521	2.1923e-06
mmu-miR-203-3p	-0.484647	2.23102e-06
mmu-miR-1249-3p	-0.455604	2.23203e-06
mmu-miR-671-5p	-0.367134	2.39951e-06
mmu-miR-34a-5p	-1.09215	2.66517e-06
mmu-miR-3061-3p	-0.404273	3.16494e-06
mmu-miR-101c	-0.142459	3.68553e-06
mmu-miR-491-5p	-0.387553	3.73356e-06
mmu-miR-672-3p	-0.366839	3.90864e-06
mmu-miR-505-5p	-0.409402	3.99746e-06
mmu-miR-101a-3p	-0.143347	4.03429e-06
mmu-miR-150-5p	-0.420147	4.42422e-06
mmu-miR-466b-5p	-1.20168	4.44312e-06
mmu-miR-466o-5p	-1.20168	4.44312e-06
mmu-miR-190a-5p	-0.599406	4.51695e-06
mmu-miR-3103-3p	-0.261401	5.98807e-06
mmu-miR-101b-3p	-0.101528	7.75245e-06
mmu-miR-674-5p	-0.558326	8.86354e-06
mmu-let-7c-1-3p	-0.382632	9.52412e-06
mmu-miR-337-3p	-0.226769	9.69171e-06
mmu-miR-1231-3p	-0.339119	9.73329e-06
mmu-miR-1224-3p	-0.240975	1.15798e-05
mmu-miR-466g	-0.404722	1.18834e-05
mmu-miR-34c-5p	-0.516933	1.233e-05
mmu-miR-3095-3p	-0.462755	1.36276e-05
mmu-miR-25-3p	-0.134147	1.40938e-05
mmu-miR-7b-3p	-0.475751	1.45436e-05
mmu-miR-382-3p	-0.474124	1.45436e-05
mmu-miR-324-3p	-0.509442	1.45436e-05
mmu-miR-181a-5p	-0.304274	1.48821e-05
mmu-miR-667-3p	-0.385354	1.55377e-05
mmu-miR-679-3p	-0.524827	1.68508e-05
mmu-let-7k	-0.332579	1.76525e-05
mmu-miR-325-5p	-0.167226	1.92303e-05
mmu-miR-138-5p	-0.260411	2.17882e-05
mmu-miR-592-5p	-0.582231	2.51599e-05
mmu-miR-15b-3p	-0.595606	2.81982e-05
mmu-miR-3104-3p	-0.345355	2.90513e-05
mmu-miR-493-5p	-0.30814	3.09001e-05
mmu-miR-490-5p	-0.476695	3.19229e-05
mmu-miR-700-3p	-0.203173	3.47485e-05
mmu-miR-34b-5p	-0.528782	3.8067e-05
mmu-miR-543-5p	-0.361149	4.37421e-05
mmu-miR-540-5p	-0.230928	4.52256e-05
mmu-miR-375-3p	-0.386511	6.39224e-05
mmu-miR-323-3p	-0.182619	7.67153e-05
mmu-miR-450b-3p	-0.660583	8.12115e-05
mmu-miR-874-3p	-0.192652	9.13278e-05
mmu-miR-433-5p	-0.285124	0.000101859
mmu-miR-27a-3p	-0.165355	0.000101859
mmu-let-7f-5p	-0.2159	0.000133827
mmu-miR-151-5p	-0.369276	0.000159537
mmu-miR-873a-5p	-0.232848	0.000173338
mmu-miR-7073-5p	-0.199949	0.000173338
mmu-miR-1981-3p	-0.156226	0.000198368
mmu-miR-125a-3p	-0.354694	0.00022211
mmu-miR-345-3p	-0.321483	0.000235711
mmu-miR-133b-3p	-0.163926	0.000252835
mmu-miR-6540-5p	-0.360029	0.000258722
mmu-miR-551b-5p	-0.159902	0.000278648
mmu-miR-702-3p	-0.227221	0.000303424
mmu-miR-200b-5p	-0.714005	0.000305423
mmu-miR-3963	-0.247321	0.000308519
mmu-miR-431-5p	-0.0851051	0.000328472
mmu-miR-6395	-0.242267	0.000417942
mmu-miR-1191a	-0.468549	0.000497026
mmu-miR-330-3p	-0.313665	0.000532849
mmu-miR-33-5p	-0.158774	0.000535144
mmu-miR-3962	-0.1367	0.000573918
mmu-miR-322-5p	-0.225958	0.000659338
mmu-miR-210-3p	-0.412721	0.000749199
mmu-miR-3102-3p.2-3p	-0.48095	0.000795666
mmu-miR-672-5p	-0.21353	0.000804866
mmu-miR-140-3p	-0.104457	0.000877862
mmu-miR-5113	-0.170092	0.000897932
mmu-miR-298-3p	-0.240427	0.00102864
mmu-miR-486b-5p	-0.14182	0.00112326
mmu-miR-486a-5p	-0.14182	0.00112326
mmu-miR-26a-1-3p	-0.216261	0.00127669
mmu-miR-425-5p	-0.209937	0.00138922
mmu-miR-503-5p	-0.203864	0.00147536
mmu-miR-329-3p	-0.0793145	0.00160421
mmu-miR-448-3p	-0.46128	0.00168379
mmu-miR-6906-3p	-0.105906	0.001897
mmu-miR-130b-3p	-0.386716	0.00208811
mmu-miR-499-5p	-0.173939	0.00258949
mmu-miR-1983	-0.127528	0.0025916
mmu-miR-744-3p	-0.286321	0.00268895
mmu-miR-300-3p	-0.101447	0.0027559
mmu-miR-129-1-3p	-0.194343	0.00298323
mmu-miR-544-5p	-0.369571	0.00343117
mmu-miR-323-5p	-0.179479	0.00360372
mmu-miR-135b-5p	-0.909722	0.00413612
mmu-miR-6953-3p	-0.201898	0.00443428
mmu-let-7c-5p	-0.070605	0.00460824
mmu-miR-351-5p	-0.041292	0.00574226
mmu-miR-764-3p	-0.28311	0.00595032
mmu-miR-200b-3p	-0.9108	0.00608674
mmu-miR-185-5p	-0.151402	0.00608674
mmu-miR-144-5p	-0.217157	0.0061564
mmu-miR-143-5p	-0.337152	0.00647227
mmu-miR-153-5p	-0.35313	0.00668785
mmu-miR-378a-5p	-0.268044	0.0067493
mmu-miR-1969	-0.298543	0.00679758
mmu-miR-17-3p	-0.181041	0.00807764
mmu-miR-200a-3p	-0.863859	0.0118691
mmu-miR-669h-5p	-0.260629	0.0121006
mmu-miR-3064-5p	-0.212056	0.012421
mmu-miR-429-3p	-0.879055	0.0140256
mmu-miR-6516-5p	-0.107578	0.0152753
mmu-miR-181d-5p	-0.0533594	0.016142
mmu-miR-24-3p	-0.101351	0.0165649
mmu-miR-1306-5p	-0.184444	0.0168453
mmu-miR-199a-5p	-0.317135	0.0171859
mmu-miR-3083-3p	-0.168435	0.0176877
mmu-miR-2137	-0.190362	0.0199234
mmu-miR-24-1-5p	-0.106313	0.0205533
mmu-miR-3061-5p	-0.0954356	0.0211602
mmu-miR-210-5p	-0.0614236	0.0269895
mmu-miR-138-1-3p	-0.121983	0.0276113
mmu-miR-206-3p	-0.145129	0.0363346
mmu-miR-188-5p	-0.156753	0.0378762
mmu-miR-200c-3p	-0.659658	0.0436124
mmu-miR-679-5p	1.66997	8.22893e-16
mmu-miR-1964-3p	1.23723	1.15825e-14
mmu-miR-151-3p	1.0515	4.63741e-14
mmu-miR-378c	0.681389	1.99977e-13
mmu-miR-871-3p	1.18496	4.15168e-13
mmu-miR-5099	0.913349	4.2498e-13
mmu-miR-708-3p	1.1232	4.49454e-13
mmu-miR-148a-3p	1.26977	6.32617e-13
mmu-miR-129-5p	0.745549	8.54425e-13
mmu-miR-7664-3p	0.639785	2.91932e-12
mmu-miR-7093-3p	0.798759	3.84594e-12
mmu-miR-30a-3p	0.737117	4.46025e-12
mmu-miR-30c-2-3p	0.602065	4.48476e-12
mmu-miR-1981-5p	0.882838	1.31845e-11
mmu-miR-532-5p	0.50526	2.47656e-11
mmu-miR-497b	0.505685	3.35039e-11
mmu-miR-6896-5p	0.880359	3.66054e-11
mmu-miR-28a-3p	0.326485	5.09889e-11
mmu-miR-30e-3p	0.631465	1.00918e-10
mmu-miR-370-3p	0.869477	1.43469e-10
mmu-miR-5620-5p	0.509042	1.7864e-10
mmu-miR-341-5p	0.59786	1.84617e-10
mmu-miR-700-5p	0.786795	2.16704e-10
mmu-miR-671-3p	0.703073	2.3378e-10
mmu-miR-7015-3p	0.790962	2.60355e-10
mmu-miR-3552	0.316772	2.60355e-10
mmu-miR-615-3p	0.456787	3.04544e-10
mmu-miR-3082-3p	0.625872	3.48573e-10
mmu-miR-1843b-3p	0.469077	4.52088e-10
mmu-miR-7240-5p	0.583719	4.58382e-10
mmu-miR-8103	0.482934	4.79675e-10
mmu-miR-148b-5p	0.301972	4.79675e-10
mmu-miR-378a-3p	0.51287	5.9559e-10
mmu-miR-219a-1-3p	0.341012	6.29671e-10
mmu-miR-143-3p	0.624728	7.49915e-10
mmu-miR-127-3p	0.656146	9.19844e-10
mmu-miR-409-3p	0.72344	1.05716e-09
mmu-miR-148a-5p	0.558669	1.07916e-09
mmu-miR-6540-3p	0.830744	1.14443e-09
mmu-miR-7226-3p	0.315632	1.69199e-09
mmu-miR-379-5p	0.659465	1.69199e-09
mmu-miR-1843a-5p	0.429432	2.03475e-09
mmu-miR-881-3p	0.854773	2.06557e-09
mmu-miR-1843b-5p	0.437118	2.72122e-09
mmu-miR-7066-5p	0.626144	3.6869e-09
mmu-miR-704	1.01758	4.02908e-09
mmu-miR-100-5p	0.183791	4.54562e-09
mmu-miR-5128	0.490737	4.55695e-09
mmu-miR-676-5p	0.385438	4.62944e-09
mmu-miR-674-3p	0.662217	4.86067e-09
mmu-miR-339-3p	0.221849	4.86067e-09
mmu-miR-99b-3p	0.567557	7.12846e-09
mmu-miR-152-5p	1.1009	8.13731e-09
mmu-miR-673-3p	0.837398	9.52267e-09
mmu-miR-344c-3p	0.46624	1.12757e-08
mmu-miR-6899-3p	0.80655	1.14349e-08
mmu-miR-106b-3p	0.454869	1.47975e-08
mmu-miR-690	0.678696	1.80398e-08
mmu-miR-770-3p	0.940912	1.99893e-08
mmu-miR-361-3p	0.198674	2.03947e-08
mmu-miR-193b-5p	0.719396	2.08662e-08
mmu-miR-128-3p	0.237138	3.12616e-08
mmu-miR-135a-1-3p	0.750821	3.44961e-08
mmu-miR-669p-5p	1.00118	3.82611e-08
mmu-miR-669a-5p	1.00118	3.82611e-08
mmu-miR-195a-3p	0.86756	5.67468e-08
mmu-miR-543-3p	0.196015	9.01887e-08
mmu-miR-5129-3p	0.551323	1.26852e-07
mmu-miR-30b-3p	0.152665	1.43475e-07
mmu-miR-3081-3p	0.486583	1.44851e-07
mmu-miR-935	0.304329	1.61204e-07
mmu-miR-434-5p	0.545279	1.6253e-07
mmu-miR-1247-5p	0.933071	1.8097e-07
mmu-miR-541-5p	0.52353	2.13894e-07
mmu-miR-493-3p	0.607593	2.15218e-07
mmu-miR-431-3p	0.7865	2.3381e-07
mmu-miR-217-5p	0.833311	2.46511e-07
mmu-miR-664-5p	0.696806	2.59015e-07
mmu-miR-185-3p	0.296299	2.78994e-07
mmu-miR-99b-5p	0.472409	3.47106e-07
mmu-miR-344b-3p	0.395438	3.79627e-07
mmu-miR-3070-2-3p	1.07533	4.07568e-07
mmu-miR-128-1-5p	0.572139	4.08518e-07
mmu-miR-467b-5p	0.520905	4.30874e-07
mmu-miR-467a-5p	0.520905	4.30874e-07
mmu-miR-676-3p	0.518444	4.31365e-07
mmu-miR-345-5p	0.525732	4.63263e-07
mmu-miR-7224-3p	0.457889	5.62713e-07
mmu-miR-1298-3p	0.647123	6.64288e-07
mmu-miR-666-5p	0.616074	9.50126e-07
mmu-miR-204-3p	0.383793	9.72388e-07
mmu-miR-378d	0.361378	9.72388e-07
mmu-miR-3093-5p	0.46074	9.9653e-07
mmu-miR-466m-5p	0.799314	1.00816e-06
mmu-miR-669m-5p	0.799314	1.00816e-06
mmu-miR-3470b	0.971031	1.01614e-06
mmu-miR-504-5p	0.164905	1.40335e-06
mmu-miR-184-3p	0.721856	1.53596e-06
mmu-miR-1198-5p	0.382242	1.54098e-06
mmu-miR-344-3p	0.398884	1.55234e-06
mmu-miR-486a-3p	0.518389	1.58453e-06
mmu-miR-148b-3p	0.125134	1.63261e-06
mmu-miR-194-2-3p	0.631713	1.80111e-06
mmu-miR-485-5p	0.451822	1.82044e-06
mmu-miR-7235-3p	0.759226	2.19697e-06
mmu-miR-381-3p	0.549049	2.51149e-06
mmu-miR-669l-5p	0.335092	3.30947e-06
mmu-miR-150-3p	0.181737	3.49013e-06
mmu-miR-99a-5p	0.131898	3.67603e-06
mmu-miR-149-5p	0.48767	3.73356e-06
mmu-miR-6900-3p	0.474101	3.73378e-06
mmu-miR-505-3p	0.294683	3.74449e-06
mmu-miR-1291	0.379185	4.4892e-06
mmu-miR-331-3p	0.315103	5.60499e-06
mmu-miR-709	0.482863	5.7115e-06
mmu-miR-1934-5p	0.429523	6.33764e-06
mmu-miR-125b-1-3p	0.171938	6.7417e-06
mmu-miR-330-5p	0.500629	8.81109e-06
mmu-miR-6944-3p	0.493363	9.55051e-06
mmu-miR-6945-3p	0.59736	9.63232e-06
mmu-miR-542-3p	0.155357	1.035e-05
mmu-miR-344d-3-5p	0.481196	1.15798e-05
mmu-miR-6928-3p	0.584194	1.33877e-05
mmu-miR-423-3p	0.615123	1.34447e-05
mmu-miR-182-5p	1.16042	1.52122e-05
mmu-miR-16-1-3p	0.639173	1.56663e-05
mmu-miR-216b-5p	0.489752	1.70568e-05
mmu-miR-1955-5p	0.372323	1.95186e-05
mmu-miR-138-2-3p	0.326485	2.17882e-05
mmu-miR-423-5p	0.209966	2.18152e-05
mmu-miR-130b-5p	0.128288	2.6154e-05
mmu-miR-297c-3p	0.653666	2.69037e-05
mmu-miR-297b-3p	0.653666	2.69037e-05
mmu-miR-297a-3p	0.653666	2.69037e-05
mmu-miR-10a-5p	0.55868	3.07206e-05
mmu-miR-192-5p	0.105625	3.35277e-05
mmu-let-7i-5p	0.171965	3.46495e-05
mmu-miR-27a-5p	0.199797	3.64856e-05
mmu-miR-666-3p	0.42958	3.67905e-05
mmu-miR-139-5p	0.191327	4.04177e-05
mmu-miR-5126	0.247587	4.07011e-05
mmu-miR-222-3p	0.287847	5.03745e-05
mmu-miR-6940-3p	0.571441	5.03745e-05
mmu-let-7f-1-3p	0.144422	5.34473e-05
mmu-miR-126a-3p	0.209925	5.79608e-05
mmu-miR-1197-3p	0.124968	6.24512e-05
mmu-miR-1839-3p	0.220125	7.0781e-05
mmu-miR-125b-2-3p	0.157726	7.91486e-05
mmu-miR-486b-3p	0.417695	8.75968e-05
mmu-miR-6918-5p	0.239735	0.000101859
mmu-miR-369-5p	0.124491	0.000106502
mmu-miR-6913-3p	0.563374	0.00013812
mmu-miR-6911-3p	0.296709	0.000144963
mmu-miR-1264-5p	0.161701	0.000145265
mmu-miR-3059-5p	0.401448	0.00015013
mmu-miR-3470a	0.41182	0.00015013
mmu-miR-134-5p	0.181276	0.000152529
mmu-miR-764-5p	0.441434	0.000161973
mmu-miR-135a-2-3p	0.335871	0.000173338
mmu-miR-331-5p	0.274427	0.000220528
mmu-miR-7080-5p	0.486459	0.000233002
mmu-miR-365-2-5p	0.554576	0.000248018
mmu-miR-465c-5p	0.458311	0.000250703
mmu-miR-1224-5p	0.30907	0.000253005
mmu-miR-183-5p	1.00546	0.000264821
mmu-miR-6958-3p	0.340259	0.000308519
mmu-miR-204-5p	0.208503	0.000373965
mmu-miR-668-5p	0.292781	0.000379888
mmu-miR-3085-5p	0.3393	0.000399144
mmu-miR-344d-3p	0.300939	0.000403935
mmu-miR-495-3p	0.111935	0.000413724
mmu-miR-3070-5p	0.50082	0.00042318
mmu-miR-540-3p	0.245833	0.000449102
mmu-miR-32-3p	0.256513	0.00047735
mmu-miR-877-3p	0.390396	0.000493694
mmu-let-7i-3p	0.562294	0.000527444
mmu-miR-1306-3p	0.330992	0.000532849
mmu-miR-758-3p	0.0974811	0.000555181
mmu-miR-6952-3p	0.297167	0.000685926
mmu-miR-1298-5p	0.190998	0.000730101
mmu-miR-29c-5p	0.153571	0.000738494
mmu-miR-466i-5p	0.248811	0.000748582
mmu-miR-6966-3p	0.288129	0.000755366
mmu-miR-488-3p	0.125718	0.000798895
mmu-miR-193b-3p	0.219019	0.000872794
mmu-miR-218-1-3p	0.220302	0.00146754
mmu-miR-299b-3p	0.157244	0.00169886
mmu-miR-344e-3p	0.256191	0.00201776
mmu-miR-8112	0.0863017	0.00208811
mmu-miR-146b-5p	0.137709	0.00214952
mmu-miR-3102-5p.2-5p	0.315019	0.00215934
mmu-miR-744-5p	0.299534	0.00246281
mmu-miR-6929-3p	0.273831	0.00263264
mmu-miR-128-2-5p	0.0771989	0.00289277
mmu-miR-3057-5p	0.285093	0.00449966
mmu-miR-132-3p	0.207507	0.00455948
mmu-miR-301b-5p	0.19703	0.00472213
mmu-miR-7010-5p	0.209939	0.00472213
mmu-miR-301a-5p	0.0824902	0.00525521
mmu-miR-299a-3p	0.126135	0.00526907
mmu-miR-667-5p	0.293118	0.00547367
mmu-miR-139-3p	0.112763	0.0057918
mmu-miR-24-2-5p	0.130641	0.00582862
mmu-miR-344f-3p	0.267596	0.00707887
mmu-miR-7236-3p	0.353052	0.00798476
mmu-miR-6988-3p	0.232111	0.00810004
mmu-miR-3093-3p	0.0797904	0.00820566
mmu-miR-1195	0.259137	0.00832156
mmu-miR-22-5p	0.106487	0.00911024
mmu-miR-1188-5p	0.242699	0.0103328
mmu-miR-501-3p	0.166386	0.0110298
mmu-miR-122-5p	0.183833	0.0120072
mmu-miR-483-5p	0.251592	0.0120072
mmu-miR-412-5p	0.178174	0.0123575
mmu-miR-412-3p	0.160303	0.0134722
mmu-miR-1945	0.218748	0.0155579
mmu-miR-142a-3p	0.295385	0.0168453
mmu-miR-1947-5p	0.14632	0.0171989
mmu-miR-365-1-5p	0.134045	0.0213782
mmu-miR-7689-3p	0.185785	0.0252281
mmu-miR-7043-3p	0.259132	0.0254424
mmu-miR-30c-1-3p	0.0451924	0.0283215
mmu-miR-344h-3p	0.227652	0.029547
mmu-miR-8120	0.433735	0.0417975
mmu-miR-483-3p	0.167338	0.042237
mmu-miR-187-3p	0.210356	0.0436325
mmu-miR-3069-3p	0.0990021	0.0441825
